# Supplementary material for: Comparative Analysis of Microbial Community Structure and Function in the Gut of South China Tigers Under Different Dietary Treatments
Source: Vet Sci. 2026 Mar 23;13(3):307. doi: 10.3390/vetsci13030307 (PMC13030424; doi:10.3390/vetsci13030307)
Supplement: Supplementary file 1 [file vetsci-13-00307-s001.zip]

Archive with 1 entries (1 files):
- vetsci-4182583-supplementary.xlsx
