# Supplementary material for: Comparative Analysis of Microbial Community Structure and Function in the Gut of South China Tigers Under Different Dietary Treatments
Source: Vet Sci. 2026 Mar 23;13(3):307. doi: 10.3390/vetsci13030307 (PMC13030424; doi:10.3390/vetsci13030307)
Supplement: Supplementary file 1 [file vetsci-13-00307-s001.zip › vetsci-4182583-supplementary.xlsx]

## Sheet: Table S1
Supplementary Table S1. Metadata and sequencing characteristics of South China tiger fecal samples
Sample	Raw base (bp)	Clean base(bp)	Optimized bases (bp)	Contigs	Contigs bases(bp)	N50(bp)	N90(bp)	Max(bp)	Min(bp)
FF_T1_1	6871775700	6868854115	5823593327	62364	110912619	3726	629	233417	500
FF_T1_2	7169541900	7166760674	6192523802	67074	115403914	3192	629	216987	500
FF_T1_3	7750970400	7747073393	5944568926	67278	117314534	3302	633	217345	500
FF_T1_4	7468164900	7464695798	5522133044	65334	115224849	3273	638	256021	500
FF_T1_5	7946199600	7942523608	6173042172	67305	118127777	3287	636	291325	500
FF_T2_1	7759863600	7608959211	5028786638	64662	131238520	4116	701	243493	500
FF_T2_2	7045971000	6940607545	4668488431	67290	121056712	3197	653	278088	500
FF_T2_3	7205949600	7094471825	5144467806	56913	108531697	3295	692	131593	500
FF_T2_4	7146919200	7019524390	4713429211	57229	103874358	3181	664	160598	500
FF_T2_5	6953079000	6843521455	4608305627	51724	102442671	3738	700	134952	500
FF_T3_1	6880737000	6751368399	4412648419	66174	110527239	2625	641	218049	500
FF_T3_2	6656215800	6535931039	4577365693	65067	106173550	2475	637	216898	500
FF_T3_3	6781602300	6654444005	4481200138	59346	109638224	3513	654	192805	500
FF_T3_4	6777813300	6627920579	4795932942	60379	100343561	2658	631	217346	500
FF_T3_5	6920710500	6785640913	4542771607	62689	101375435	2491	626	216988	500
FF_T4_1	6601506000	6488136299	4237193108	66388	113688831	2827	643	215277	500
FF_T4_2	7172717100	7054896721	4641784758	67994	115812173	2728	651	345144	500
FF_T4_3	6154397700	6057385614	4182317303	69332	119661702	2840	646	334441	500
FF_T4_4	6941823600	6829558376	4579155079	73068	115474937	2228	638	340032	500
FF_T4_5	6614045400	6493426858	4780510436	72539	132053927	3136	661	523081	500
FF_T5_1	6002492400	5931363621	4060511619	71033	127318719	2915	672	334648	500
FF_T5_2	6535214100	6463245244	4290158964	70759	127890206	3040	672	334967	500
FF_T5_3	6455433600	6363925643	4320755137	68370	127071189	3211	681	189909	500
FF_T5_4	6460160100	6387150030	4258041563	72924	132567408	2996	675	261194	500
FF_T5_5	6009915300	5934794019	4319375953	78339	137491519	2748	669	334968	500
FF_T6_1	6636708300	6551653903	5085782639	103619	163633992	2287	630	253969	500
FF_T6_2	6461688300	6343445512	5085568623	101391	143232712	1795	605	253901	500
FF_T6_3	6377383200	6271541239	5069332030	106231	154188315	1920	607	267279	500
FF_T6_4	6018057000	5911517203	4944874680	106378	152349305	1913	603	253969	500
FF_T6_5	6363870900	6250401312	5044217187	101039	147743713	1917	610	253969	500
HA_T1_1	6336696600	6334646655	5095604389	51927	103186442	3663	706	215759	500
HA_T1_2	6880014000	6877153566	5450343361	60113	126854969	4288	721	267625	500
HA_T1_3	6826682100	6824378495	5534063280	58063	119355227	3972	714	204564	500
HA_T1_4	7299299400	7296417165	5888866080	60158	130900076	4590	732	290842	500
HA_T1_5	7436425500	7434067023	5905133524	47385	100232559	4811	705	234474	500
HA_T2_1	6157491600	6033183048	3965096208	78836	126823910	2381	628	356556	500
HA_T2_2	6274050000	6150031388	4406834280	88790	138047634	2252	616	414166	500
HA_T2_3	6659313600	6530366775	4656451252	91527	141829848	2205	617	292986	500
HA_T2_4	8017064100	7863789048	5797363708	106186	166004604	2263	622	414166	500
HA_T2_5	6664547100	6525282217	4874511504	93158	148444038	2322	626	223695	500
HA_T3_1	6705859500	6551770496	4759999930	81500	137525159	2685	642	290675	500
HA_T3_2	6405789300	6267862030	4756774234	79148	125246910	2270	627	290674	500
HA_T3_3	7014715500	6854349656	5100058200	84521	124437424	1919	618	290674	500
HA_T3_4	6070993200	5937889623	4526256241	80873	124915569	2149	625	290676	500
HA_T3_5	6658609200	6507271950	4850505064	72386	113983273	2285	624	290674	500
HA_T4_1	7141300500	7022139656	4773796412	94425	169346036	3223	657	283942	500
HA_T4_2	6014899800	5921869348	3929952200	84783	151017115	3007	660	274803	500
HA_T4_3	6267551400	6166131729	4068470716	86699	148500177	2658	659	319072	500
HA_T4_4	6281693100	6179365489	4196310107	86413	151658113	2915	662	291642	500
HA_T4_5	6609195000	6501624101	4679473081	89323	157138251	2938	655	253563	500
HA_T5_1	6482024400	6392889881	4331378865	87442	155335010	3103	651	229445	500
HA_T5_2	6718228500	6623862619	4440412981	79011	144588596	3219	662	174444	500
HA_T5_3	6490260300	6414004602	4298580756	82178	149817595	3322	659	176673	500
HA_T5_4	6514344300	6425788126	4061984484	75861	131528559	2876	650	171989	500
HA_T5_5	6365548200	6277874686	4398058444	79243	142748948	3204	656	171989	500
HA_T6_1	8273498700	8146981147	5485021659	52079	100583489	3793	672	213906	500
HA_T6_2	8152479600	8022735427	5394680325	51170	100332892	3871	678	213906	500
HA_T6_3	8614884300	8478593251	6224083632	66270	127213693	3485	679	198209	500
HA_T6_4	8652783900	8522915432	5440407542	64751	122065695	3402	673	198210	500
HA_T6_5	9174374100	9012531342	6119553762	60623	117489464	3868	673	227891	500
HU_T1_1	6592832400	6590649328	5342585728	65184	101328274	2252	616	253972	500
HU_T1_2	6603987300	6601502082	5554363672	62675	96899633	2256	615	298980	500
HU_T1_3	6593980200	6590370773	5247378349	72111	101774564	1729	607	298980	500
HU_T1_4	6901959300	6897360036	5360290172	68216	107505318	2360	620	253973	500
HU_T1_5	6157174500	6154809053	5075904276	54744	100431946	3393	651	381254	500
HU_T2_1	6480635700	6372894543	4538787346	54960	97907977	3212	646	256112	500
HU_T2_2	6430773600	6302998958	4703205581	57070	110934959	3722	680	256118	500
HU_T2_3	6804063900	6671464913	4836897466	50457	105224561	4524	698	256112	500
HU_T2_4	6374890200	6256535351	4673690709	59204	104437594	3095	645	256118	500
HU_T2_5	6271753800	6157016084	4300810736	48909	91840042	3748	658	256116	500
HU_T3_1	6866440800	6704607792	5384251625	80391	117489607	1959	613	216961	500
HU_T3_2	6042588600	5912497221	4775816803	78498	112747219	1884	609	256108	500
HU_T3_3	6904911000	6722289614	5356119483	77607	109782012	1835	601	256103	500
HU_T3_4	6155241600	6032538914	4744463918	64840	103793187	2395	631	256111	500
HU_T3_5	6287535300	6141712366	4915660763	68407	100788912	1955	618	256112	500
HU_T4_1	6843814800	6757398767	4490822107	89635	136339629	2096	622	266153	500
HU_T4_2	6807260400	6725350947	4633469070	93974	144440933	2136	624	184471	500
HU_T4_3	6949953900	6866776715	4649353569	92643	138457870	2017	616	261665	500
HU_T4_4	7077181500	6960193150	4688019312	100886	148783350	1963	615	230552	500
HU_T4_5	6665067000	6584149848	4608579451	100588	145889064	1860	615	261350	500
HU_T5_1	6153921000	6068490490	4832023734	108626	155030759	1866	612	295233	500
HU_T5_2	6486673800	6389684019	5057151465	107583	149159977	1752	604	216516	500
HU_T5_3	6863826000	6774565445	5358950473	95050	134121869	1804	616	248179	500
HU_T5_4	6151864500	6066198659	4543098095	107457	147948032	1737	605	135755	500
HU_T5_5	6866238900	6776616582	4505071269	71487	117422034	2605	628	255249	500
HU_T6_1	6086083200	5998020899	3699704190	69795	126152912	3135	659	253969	500
HU_T6_2	6056801700	5977412397	4118554679	72508	136532590	3318	685	253969	500
HU_T6_3	6159428100	6077912057	4245041875	70236	135885027	3491	690	253969	500
HU_T6_4	6596751600	6493606353	3962414314	70452	133873166	3543	670	253969	500
HU_T6_5	6899815500	6783007200	3813107914	68458	130150854	3547	676	253971	500
HW_T1_1	7503675000	7499691945	5739034307	54887	91510033	2520	644	334907	500
HW_T1_2	7678379700	7675228203	6101798731	68546	122220537	3079	654	297539	500
HW_T1_3	7482304200	7478602691	6031394048	65207	117448194	3253	652	297567	500
HW_T1_4	6678432600	6675906522	5369645643	60324	112699127	3281	675	297879	500
HW_T1_5	6999562800	6996604593	5441554777	58803	107616013	3468	653	297849	500
HW_T2_1	6201640800	6099008607	4409156274	67575	97387451	1905	615	186897	500
HW_T2_2	6703729800	6594716027	5037384672	60534	80571074	1607	601	188986	500
HW_T2_3	6489460800	6376505607	4627505157	65720	109621184	2632	639	292028	500
HW_T2_4	6613689600	6507288127	4778067480	61990	109321948	2866	658	257798	500
HW_T2_5	6646148700	6510559154	4661076125	64531	96762283	2110	615	218537	500
HW_T3_1	6747803400	6592603792	4884111477	148832	165661937	1156	573	257800	500
HW_T3_2	6850830900	6705591240	5173914963	67633	106111015	2268	629	256112	500
HW_T3_3	6769569300	6602585135	5470025419	81094	125373847	2223	623	250403	500
HW_T3_4	6692774100	6556776408	5400827307	71090	102393630	1870	613	256132	500
HW_T3_5	6952164300	6780025599	5466547360	100888	129952888	1501	574	256117	500
HW_T4_1	6560228100	6415044949	5615103826	117588	195201522	2764	625	335781	500
HW_T4_2	6460230300	6285228151	5134271001	131858	196531191	2033	611	299933	500
HW_T4_3	7208337000	7071435270	6244632326	150898	210196912	1842	590	329995	500
HW_T4_4	6671842200	6522085054	5376508771	146067	206465800	1832	603	281222	500
HW_T4_5	6382834500	6250033575	5175935975	113155	173277650	2220	615	300068	500
HW_T5_1	6057313500	5980399168	4400404671	80144	147959419	3319	666	253971	500
HW_T5_2	6035520600	5978839075	4338584164	80057	143468249	3145	656	253971	500
HW_T5_3	7177735200	7060535922	4989398812	85708	156718771	3370	657	253971	500
HW_T5_4	6378928500	6283699636	4464939557	80572	152569009	3454	673	381126	500
HW_T5_5	6118132200	6022004773	4223233296	78109	140918943	3199	657	253962	500
HW_T6_1	6720402300	6627905774	4668972654	61967	106178219	2718	652	253971	500
HW_T6_2	6421288800	6320557038	4606179947	70367	113968800	2432	637	253971	500
HW_T6_3	6361866900	6269437941	4509505632	60019	99093619	2517	642	253971	500
HW_T6_4	6207687900	6122878953	4353680041	71057	115271017	2362	640	253971	500
HW_T6_5	6775119900	6677269394	5102923808	76094	124525728	2475	638	286457	500
JX_T1_1	7442765400	7439321951	5937387556	55876	112590265	4590	680	279135	500
JX_T1_2	7488735000	7486035822	5629796149	51893	94865111	3506	655	253969	500
JX_T1_3	7488124200	7485520883	5915733789	54131	105096629	3683	683	253969	500
JX_T1_4	6448183200	6445902348	5060343281	58525	106940209	3243	657	253969	500
JX_T1_5	7207917000	7204330422	5217454587	56620	107362426	3657	665	257553	500
JX_T2_1	6710991600	6565741559	5133288410	104938	144536541	1726	601	198735	500
JX_T2_2	6812650800	6650268677	4990864564	101940	154323615	2088	624	253856	500
JX_T2_3	6679322100	6510279240	5205543580	110746	152703835	1734	601	252525	500
JX_T2_4	6539785800	6376630811	5083724334	108701	150777852	1748	602	213942	500
JX_T2_5	6232848300	6073726356	4969290725	110360	153480357	1751	604	218734	500
JX_T3_1	6708259500	6554432296	5115505325	100726	145973869	1930	607	253969	500
JX_T3_2	6831761100	6668403385	5292088328	97217	132418994	1696	594	223396	500
JX_T3_3	6924363000	6780824703	4935590141	75714	114257067	2160	608	223396	500
JX_T3_4	6054036900	5923318829	4673426542	74355	120742209	2508	622	223396	500
JX_T3_5	6166267800	6037471643	4704747125	68917	107819064	2390	612	223396	500
JX_T4_1	6286245000	6202471973	4583235657	78703	138983496	2967	654	216996	500
JX_T4_2	6757113900	6669054792	4639820439	74728	139581621	3313	673	253887	500
JX_T4_3	6327274800	6234280998	4274659951	65441	123322333	3463	670	253969	500
JX_T4_4	6536191800	6457930100	4532076396	68897	126128921	3184	668	253969	500
JX_T4_5	6653642700	6566912377	4468787927	70677	132339890	3389	676	253969	500
JX_T5_1	6789074100	6663655324	5212414243	119099	181832213	2194	618	253969	500
JX_T5_2	6585527700	6465510222	4714914047	114998	173451941	2076	624	253969	500
JX_T5_3	6695169000	6581982317	4914664989	116365	174611804	2083	618	253969	500
JX_T5_4	7348175700	7229134248	5307258799	119012	182195291	2220	620	253969	500
JX_T5_5	6848753100	6737404840	5120166116	125662	188982283	2092	618	253969	500
JX_T6_1	6724806000	6622649366	4471026723	74741	116468911	2192	626	253969	500
JX_T6_2	6553984200	6473881541	4634663511	65221	112767244	2791	649	253969	500
JX_T6_3	6458392500	6366907216	4369515088	66436	111447952	2615	642	253969	500
JX_T6_4	6563502900	6466298873	4838105104	71072	120763337	2691	648	253969	500
JX_T6_5	6291450900	6191294821	4423127950	66347	115063904	2837	650	253969	500
MS_T1_1	6442032600	6439500700	5765770558	80255	128738594	2431	626	509905	500
MS_T1_2	7038783900	7034685120	5828288382	70696	123059332	2899	646	509933	500
MS_T1_3	7461062100	7443477623	5671929191	285400	300936112	1058	570	509953	500
MS_T1_4	7532605800	7522795457	5553218401	78773	136405201	4133	603	509953	500
MS_T1_5	7907415600	7902865467	6099037294	43100	111495843	7970	769	509953	500
MS_T2_1	6239298000	6107534234	4145909304	50104	79881876	2356	631	140350	500
MS_T2_2	6368741400	6239920214	4640693492	53578	93515638	2797	655	169891	500
MS_T2_3	6117442200	5987777119	4251546543	47212	81686600	2841	656	154496	500
MS_T2_4	6244233000	6110866134	4729559772	52008	88352004	2561	660	186897	500
MS_T2_5	6037546800	5909076249	4424553655	50758	85097067	2475	656	180316	500
MS_T3_1	6391804500	6254301301	4946117957	101046	146864804	1875	614	441153	500
MS_T3_2	6651786600	6512115143	4927530681	97373	143473298	1929	615	441153	500
MS_T3_3	6957497400	6817103523	4683426306	93571	134695932	1844	609	441155	500
MS_T3_4	6205644300	6086588813	4487623828	90530	131611549	1887	611	441155	500
MS_T3_5	6031346700	5917019998	4494180866	88440	128810419	1907	610	310901	500
MS_T4_1	6254931000	6162313660	4437217198	64678	112118689	2812	648	280702	500
MS_T4_2	6310951800	6219616518	4775445209	69289	122075933	2981	652	280702	500
MS_T4_3	5996915700	5899871977	4274112636	61862	106880280	2753	651	280702	500
MS_T4_4	6865167300	6763835210	5141445805	73192	127443211	2873	651	280702	500
MS_T4_5	6124004700	6034046649	4542139626	64579	113043583	2932	650	280702	500
MS_T5_1	6013715700	5890325716	4530603472	60942	100436528	2533	629	261042	500
MS_T5_2	6444278400	6318556104	4946882300	74033	122749121	2566	636	280702	500
MS_T5_3	6591875700	6460326652	5005814923	65710	99759893	2158	610	280702	500
MS_T5_4	7243412700	7078391358	5904296457	76593	117400312	2245	610	280702	500
MS_T5_5	6612548400	6478240503	5209503901	66645	116600365	3004	640	280878	500
MS_T6_1	6759295200	6666252796	4822513683	83012	149474963	3032	663	257797	500
MS_T6_2	6210073800	6108194489	4417725627	86057	149494807	2747	657	256119	500
MS_T6_3	6542429700	6452988148	4897551941	86118	154036592	3149	653	223879	500
MS_T6_4	6473239500	6383512787	4689681639	78669	142843138	3400	650	257797	500
MS_T6_5	6598684500	6484829126	4711581942	83917	146359135	2943	649	256116	500
PA_T1_1	7174031400	7170845007	5693546915	54918	110368320	4471	677	266213	500
PA_T1_2	6919893600	6915511503	5237259973	54209	90101781	2759	623	254452	500
PA_T1_3	8480893200	8477757707	6920742116	60968	116990360	3791	671	342711	500
PA_T1_4	7397687700	7394682977	5609720185	55909	105911198	3708	666	317292	500
PA_T1_5	6855764700	6851633984	5313607346	56705	105268904	3579	654	253969	500
PA_T2_1	6287812800	6185257948	4228125399	65837	117274217	3367	639	253971	500
PA_T2_2	6476147100	6349845904	4522213295	59633	109234725	3315	655	333731	500
PA_T2_3	6109548000	6002937108	4294501372	59333	106211580	3325	644	253969	500
PA_T2_4	6834382800	6714218884	4677513595	52769	98086819	3883	648	253969	500
PA_T2_5	6181337100	6062626386	4310866671	64344	113679023	3165	640	273948	500
PA_T3_1	6152736900	6044281942	4008973609	77162	132735802	2859	643	284164	500
PA_T3_2	6853980900	6727471870	4788112213	84302	136683671	2494	624	290676	500
PA_T3_3	6906334500	6785787149	5169541623	70994	137822687	3759	679	290676	500
PA_T3_4	7013176500	6874483678	5037671373	86038	143713127	2634	638	253969	500
PA_T3_5	6125136300	6028866262	4408112189	77882	138426071	2994	656	290676	500
PA_T4_1	6371182800	6273631053	4609216776	69767	117516364	2631	643	253969	500
PA_T4_2	7357800000	7235979437	5283385287	59952	96647936	2487	626	253969	500
PA_T4_3	6139834500	6051215184	4103809014	62155	107189617	2954	638	253969	500
PA_T4_4	6148495200	6070571035	4161387652	66268	116194527	2910	652	261351	500
PA_T4_5	6968145300	6846317817	5060495941	72669	107897126	2067	606	253969	500
PA_T5_1	6215297100	6125354887	4541443136	61696	109963383	3106	648	303041	500
PA_T5_2	6856630500	6757783603	4888698513	75368	129388932	2866	638	302946	500
PA_T5_3	6235635300	6137062027	3899393553	72143	117268958	2453	628	290674	500
PA_T5_4	6592260900	6499198851	4413573255	77214	134286192	2947	643	290674	500
PA_T5_5	6160496100	6066485943	4572297730	84013	134978559	2428	624	303209	500
PA_T6_1	6656417700	6558849613	4810413856	64875	120960140	3328	672	253969	500
PA_T6_2	6652654500	6556286719	5188660324	75194	135077824	2944	670	253969	500
PA_T6_3	6935230800	6837113256	5995683611	72932	137425522	3343	675	253969	500
PA_T6_4	6614603400	6530343889	4803723645	72787	130056204	2837	672	253969	500
PA_T6_5	6648347400	6554786470	5655146771	73223	134585775	3054	677	253969	500
XG_T1_1	6204759900	6202359627	4942298933	43116	82024975	3925	661	253974	500
XG_T1_2	6874716000	6872030159	5375710775	49872	87662852	3131	647	253974	500
XG_T1_3	6690969000	6684992518	5567563456	49503	92972723	3667	657	253974	500
XG_T1_4	7427586300	7425141038	5984553259	40484	84311280	5151	684	309851	500
XG_T1_5	6884046000	6880907694	5740805467	51084	97033026	3802	665	253973	500
XG_T2_1	6438278100	6327989047	4392288254	68444	115666443	2655	645	217981	500
XG_T2_2	7484285100	7362839799	5371832936	65961	113437773	2821	641	216988	500
XG_T2_3	6099918900	5995818515	4151657331	61679	121788341	3776	694	217624	500
XG_T2_4	6140427300	6033812246	4515449342	64948	124994080	3629	676	217302	500
XG_T2_5	6657806700	6537620208	4777309501	54829	104313474	3674	663	252232	500
XG_T3_1	6673415400	6544468808	4846363742	122328	171807596	1750	604	198210	500
XG_T3_2	6716707200	6600000016	4583808091	91257	144183962	2405	617	292732	500
XG_T3_3	6655157400	6519826634	4641660775	89297	138101804	2278	613	198154	500
XG_T3_4	6640338000	6508583709	4481503962	80266	127974230	2416	620	193201	500
XG_T3_5	7068879000	6902005680	5324975389	114683	165847550	1898	605	232575	500
XG_T4_1	6008870700	5908465629	4095530511	72068	142436028	3685	690	283937	500
XG_T4_2	6129420900	6017640238	3996042646	73966	138863106	3280	675	492461	500
XG_T4_3	6927723600	6799725994	4786174179	81161	151926034	3444	663	259901	500
XG_T4_4	7320136800	7204765577	5230684710	79435	152672145	3544	676	492461	500
XG_T4_5	6224124300	6118927881	4217121786	71241	135440311	3516	674	240977	500
XG_T5_1	6173490900	6105472318	4024812480	67583	113365648	2668	638	322403	500
XG_T5_2	6695617200	6616162132	5316828371	74098	124591980	2658	641	335447	500
XG_T5_3	6647836200	6572868781	5409479674	76670	144607619	3512	671	291480	500
XG_T5_4	6528726300	6460830802	5266423121	75634	136816298	3082	666	334967	500
XG_T5_5	6936128100	6845366374	4619728773	72468	128582946	2855	664	208250	500
XG_T6_1	8676052800	8554170584	5487809817	76916	132563770	2775	651	284339	500
XG_T6_2	7105764300	7030745471	4647334845	75626	146536802	3531	685	492461	500
XG_T6_3	9147035400	9020376666	5763964112	73010	133345125	3237	661	382757	500
XG_T6_4	9095084100	8962300319	5840281893	80819	145597851	2900	673	219802	500
XG_T6_5	5974206600	5909044085	3908344531	67321	115933206	2704	656	344944	500
XM_T1_1	7886036100	7883231922	6347209116	82441	153209319	3235	673	348339	500
XM_T1_2	6263347500	6260668169	5043161690	76628	136974176	3006	662	253563	500
XM_T1_3	7240895700	7238397096	5959380297	82158	149239311	3146	663	300988	500
XM_T1_4	7015847400	7013685459	5679353398	74357	140594284	3455	675	253563	500
XM_T1_5	7466628600	7464073638	5930779277	75562	142141448	3432	672	253563	500
XM_T2_1	7005896100	6899051827	4839296312	58645	79332824	1656	599	192268	500
XM_T2_2	7212036300	7071961102	4746380614	43114	60927935	1843	611	192169	500
XM_T2_3	7540100700	7432079551	4924423647	60095	80959137	1641	602	192010	500
XM_T2_4	7110341400	7011018828	4951303077	50862	70940174	1809	604	192268	500
XM_T2_5	7307281500	7195221166	4841752609	60624	84918431	1813	602	140347	500
XM_T3_1	6634037700	6494080166	4884684882	83896	147051597	2902	654	290674	500
XM_T3_2	6637984200	6510466762	4902105960	68234	123434122	2986	668	290674	500
XM_T3_3	6827079000	6663920407	5270602354	82011	145459319	2940	657	290675	500
XM_T3_4	6636938400	6509515202	4860692217	76188	136175697	3014	661	290674	500
XM_T3_5	6512369100	6387145675	4817952117	80920	141255054	2847	651	290674	500
XM_T4_1	6428890200	6321160312	4288394577	73657	122650727	2602	639	256948	500
XM_T4_2	6636499800	6526893462	4598947217	79974	131925861	2481	643	263845	500
XM_T4_3	6326802900	6214698463	4472687756	79673	133060394	2585	644	256756	500
XM_T4_4	6171783000	6060398334	4279708807	79640	131267797	2472	642	253563	500
XM_T4_5	6617746200	6506650139	4683528899	83791	139455304	2508	648	263863	500
XM_T5_1	6680940000	6578442226	4990124213	85228	139071031	2453	638	263119	500
XM_T5_2	7092358200	7001020303	5029316944	80111	134612276	2636	644	263836	500
XM_T5_3	6194712600	6093018318	4625065315	79102	129536844	2484	639	263841	500
XM_T5_4	6882417300	6772735743	5360662915	86065	140404843	2488	636	262945	500
XM_T5_5	6492631500	6379146495	4946442753	80492	131523922	2524	632	253563	500
XM_T6_1	6923490600	6804608965	5024485149	65805	116760288	3144	640	198209	500
XM_T6_2	8163032700	8018942444	6070103852	65040	129965305	3826	691	198131	500
XM_T6_3	8568945600	8406628497	6495915640	55010	104025033	3595	667	160130	500
XM_T6_4	8354317200	8219352430	6311410145	58394	108535074	3411	665	159920	500
XM_T6_5	8321591700	8169477162	6156457829	65906	129559226	3879	678	198125	500
XS_T1_1	6940085400	6937188822	5466842502	45678	88102353	3869	673	253974	500
XS_T1_2	6513859800	6506188429	4728443497	55133	95666777	2805	651	253974	500
XS_T1_3	6763460400	6760483642	5711348444	55083	100849958	3564	650	253974	500
XS_T1_4	6993482700	6990623077	5612684739	53422	96630819	3697	642	253973	500
XS_T1_5	7141180200	7138208354	5891616270	56397	102223855	3524	646	253974	500
XS_T2_1	6291700800	6187040288	4241991513	53992	102980608	3483	686	147684	500
XS_T2_2	6618576300	6515960406	4272674712	66797	117565292	2884	664	126239	500
XS_T2_3	7025638800	6916358774	4395328978	56969	107402712	3279	688	165084	500
XS_T2_4	5997366600	5950822420	4050691548	51428	91755233	2983	668	147868	500
XS_T2_5	7352455200	7256103509	4570847834	56189	106690826	3316	688	167421	500
XS_T3_1	6762888000	6620551092	4857085820	126574	174068537	1738	602	253562	500
XS_T3_2	6838140000	6679746805	5140007900	129329	182537429	1800	604	284970	500
XS_T3_3	6688638600	6552094536	4777312262	111470	155658016	1792	603	291056	500
XS_T3_4	6795258000	6652453351	4807660316	126909	172745295	1687	601	253562	500
XS_T3_5	6654542400	6523968893	4667832610	113251	156721363	1744	601	286178	500
XS_T4_1	6255894300	6168303240	3917517263	70221	128470217	3308	658	196139	500
XS_T4_2	5996948700	5923194695	4114745719	59082	111191767	3598	664	253970	500
XS_T4_3	6419684400	6347032266	4131361461	74435	132642145	3003	654	298983	500
XS_T4_4	6618291300	6535054054	4372677950	64675	119778135	3527	660	253971	500
XS_T4_5	6363684300	6276537817	4226690062	60791	105818939	2943	646	253971	500
XS_T5_1	6534990600	6474557656	4271458208	57272	101867655	2991	661	209242	500
XS_T5_2	6247336200	6161674973	4582456598	62218	108659978	2978	649	251443	500
XS_T5_3	6538145700	6484396845	4989166264	58224	106108950	3310	657	251665	500
XS_T5_4	6521611500	6473884756	4716384470	62947	109044472	2829	647	292928	500
XS_T5_5	6996358800	6887189015	5062032282	78515	127613827	2631	621	241556	500
XS_T6_1	6416525400	6328504876	4643940726	90777	145467770	2277	641	252389	500
XS_T6_2	6337496400	6240232476	4690460143	93366	153744723	2534	638	251438	500
XS_T6_3	7118264100	6985781706	5445273667	122286	184852419	2081	622	251437	500
XS_T6_4	6678350400	6577138872	4719168063	88325	155242024	3019	650	268777	500
XS_T6_5	6323787300	6211101844	4471841584	114091	175227044	2185	623	228860	500

## Sheet: Table S2
Supplementary Table S2. Functional category prediction based on genes extracted from South China tiger fecal samples base on the CAZy database
Family	Family_Description	Class	Class_Description	Total_reads	Gene_Count
GT4	1L-myo-inositol-1-P α-N-acetylglucoaminyltransferase (EC 2.4.1.-);EPS α-1,6-galactosyltransferase (EC 2.4.1.-);GDP-Man : α-1,4-mannosyltransferase (EC 2.4.1.-);GDP-Man α-mannosyltransferase (EC 2.4.1.-);GDP-Man: α-1,3-mannosyltransferase (EC 2.4.1.-);GDP-Man:queuosine α-mannosyltransferase (EC 2.4.1.-);GDP-Rha: α-1,3-rhamnosyltransferase (EC 2.4.1.-);Hexosyltransferases (EC 2.4.1.-);LPS α-1,6-gal…	GT	Glycosyl Transferases	9978950	4453
GT2_Glycos_transf_2	GT2's subfamily	GT	Glycosyl Transferases	13995316	4368
CE1	Trehalose 6-O-mycolyltransferase (EC 2.3.1.122);Diacylglycerol O-acyltransferase (EC 2.3.1.20);Carboxylic ester hydrolase (EC 3.1.1.-);Acetylxylan esterase (EC 3.1.1.72);Feruloyl esterase (EC 3.1.1.73);	CE	Carbohydrate Esterases	5497694	2554
GT41	UDP-Glc: peptide N-β-glucosyltransferase (EC 2.4.1.-);GDP-L-Fuc: protein O-α-L-fucosyltransferase (EC 2.4.1.221);UDP-GlcNAc: protein O-β-N-acetylglucosaminyltransferase (EC 2.4.1.255);	GT	Glycosyl Transferases	5639812	1194
GH1	[retaining] anthocyanin 5-O-glucosyltransferase / 5-O-transglucosidase (EC 2.4.1.-);[retaining] anthocyanin 7-O-glucosyltransferase / 7-O-transglucosidase (EC 2.4.1.-);[retaining] β-transglucosidase (EC 2.4.1.-);α-L-arabinopyranosidase (EC 3.2.1.-);β-1,2-glucosidase (EC 3.2.1.-);β-rutinosidase /α-L-rhamnose-(1,6)-β-D-glucosidase (EC 3.2.1.-);Isoflavone 7-O-glucosyl β-glucosidase (EC 3.2.1.-);3-a-…	GH	Glycoside Hydrolases	5081600	1191
GH2	α-L-arabinopyranosidase (EC 3.2.1.-);β-1,3-galactosidase (EC 3.2.1.-);β-galacturonidase (EC 3.2.1.-);β-galacturonidase RGII specific (EC 3.2.1.-);Lactase (EC 3.2.1.108);Glycyrrhizin β-glucuronidase (EC 3.2.1.128);β-D-galactofuranosidase (EC 3.2.1.146);Mannosylglycoprotein endo-β-mannosidase (EC 3.2.1.152);Exo-β-1,4-glucosaminidase (EC 3.2.1.165);β-glucosidase (EC 3.2.1.21);β-galactosidase (EC 3.2…	GH	Glycoside Hydrolases	6244428	1125
CE9	N-acetylglucosamine-6-phosphate deacetylase (EC 3.5.1.25);	CE	Carbohydrate Esterases	3681056	1023
CE4	Chitin oligosaccharide deacetylase (EC 3.1.1.-);Acetylesterase (EC 3.1.1.6);Acetylxylan esterase (EC 3.1.1.72);LPS deacetylase (EC 3.5.1.-);Poly-β-1,6-N-acetylglucosamine deacetylase (EC 3.5.1.-);Peptidoglycan N-acetylglucosamine deacetylase (EC 3.5.1.104);Chitin deacetylase (EC 3.5.1.41);	CE	Carbohydrate Esterases	5392308	898
GH23	Chitinase (EC 3.2.1.14);Lysozyme (EC 3.2.1.17);Peptidoglycan lytic transglycosylase / peptidoglycan lyase (EC 4.2.2.-);	GH	Glycoside Hydrolases	2999410	870
AA3	Pyranose:oxygen 2-oxidoreductase / glucose 2-oxidase (EC 1.1.3.10);Alcohol oxidase (EC 1.1.3.13);Ecdysone oxidase (EC 1.1.3.16);Glucose 1-oxidase (EC 1.1.3.4);Aryl alcohol oxidase (EC 1.1.3.7);Oligosaccharide dehydrogenase (FAD) (EC 1.1.5.-);Glucose 1-dehydrogenase (FAD, quinone) (EC 1.1.5.9);Cellobiose dehydrogenase (EC 1.1.99.18);Pyranose dehydrogenase (EC 1.1.99.29);	AA	Auxiliary Activities	1618074	807
GT51	Peptidoglycan glycosyltransferase (EC 2.4.1.129);	GT	Glycosyl Transferases	912796	655
GT28	UDP-Glc: 1,2-diacylglycerol 3-glucosyltransferase (EC 2.4.1.157);UDP-GlcNAc: undecaprenyldiphospho-muramoylpentapeptide β-1,4-N-acetylglucosaminyltransferase (EC 2.4.1.227);Digalactosyldiacylglycerol synthase (EC 2.4.1.241);Monogalactosyldiacylglycerol synthase (EC 2.4.1.46);	GT	Glycosyl Transferases	5426782	619
GH179	β-N-acetylhexosaminidase (EC 3.2.1.52);	GH	Glycoside Hydrolases	1857078	611
AA7	Chitooligosaccharide oxidase (EC 1.1.3.-);Glucooligosaccharide oxidase (EC 1.1.3.-);Xylooligosaccharide oxidase (EC 1.1.3.-);Cellooligosaccharide dehydrogenase (EC 1.1.99.-);	AA	Auxiliary Activities	1116880	597
GH25	Lysozyme (EC 3.2.1.17);	GH	Glycoside Hydrolases	2273810	590
GT2_Glyco_tranf_2_3	GT2's subfamily	GT	Glycosyl Transferases	2878686	588
GH73	Peptidoglycan endo-β-1,4-N-acetylglucosaminidase (EC 3.2.1.-);Mannosyl-glycoprotein endo-β-N-acetylglucosaminidase (EC 3.2.1.96);	GH	Glycoside Hydrolases	2940864	582
CE3	Acetylesterase (EC 3.1.1.6);Acetylxylan esterase (EC 3.1.1.72);	CE	Carbohydrate Esterases	1616648	579
GH3	[retaining] β-NAcetylglucosaminoside phosphorylase (EC 2.4.1.-);β-glycan phosphorylase (EC 2.4.1.-);MLG exo-β-1,4-glucosidase (EC 3.2.1.-);[retaining] xyloglucan-specific exo-β-1,4-glucosidase (EC 3.2.1.-);α-L-arabinopyranosidase (EC 3.2.1.-);Avenacinase (EC 3.2.1.-);β-1,2-glucosidase (EC 3.2.1.-);β-1,6-glucosidase (EC 3.2.1.-);D-4,5-unsaturated β-glucuronyl hydrolase (EC 3.2.1.-);Exo-β-1,3-1,4-g…	GH	Glycoside Hydrolases	1494910	545
GT35	[retaining] α-1,4-glucan phosphorylase (EC 2.4.1.1);	GT	Glycosyl Transferases	4157496	535
GH177	Exo-α-sialidase (EC 3.2.1.18);	GH	Glycoside Hydrolases	2228850	524
CE14	Diacetylchitobiose deacetylase (EC 3.5.1.-);Chitin disaccharide deacetylase (RE) (EC 3.5.1.105);Mycothiol S-conjugate amidase (EC 3.5.1.115);Chitin disaccharide deacetylase (NRE) (EC 3.5.1.136);N-acetylglucosamine deacetylase (EC 3.5.1.33);N-acetylglucosaminylphosphatidylinositol deacetylase (EC 3.5.1.89);	CE	Carbohydrate Esterases	610564	504
CE7	Carboxylic ester hydrolase (EC 3.1.1.-);Cephalosporin-C deacetylase (EC 3.1.1.41);Acetylxylan esterase (EC 3.1.1.72);	CE	Carbohydrate Esterases	1523584	456
GH20	β-1,6-N-acetylglucosaminidase (EC 3.2.1.-);β-N-acetyl-6-sulfo-glucosaminidase (EC 3.2.1.-);Lacto-N-biosidase (EC 3.2.1.140);β-N-acetylhexosaminidase (EC 3.2.1.52);Mannosyl-glycoprotein endo-β-N-acetylglucosaminidase (EC 3.2.1.96);	GH	Glycoside Hydrolases	2717980	450
GT5	α-1,4-glucan synthase (EC 2.4.1.-);Pullulan synthase (EC 2.4.1.-);UDP-Glc glycogen synthase / starch synthase (EC 2.4.1.11);α-1,3-glucan synthase (EC 2.4.1.183);ADP-Glc glycogen synthase / starch synthase (EC 2.4.1.21);NDP-Glc: starch glucosyltransferase (EC 2.4.1.242);	GT	Glycosyl Transferases	2999004	449
AA3_2	AA3's subfamily	AA	Auxiliary Activities	207288	424
CBM32	Binding to galactose and lactose has been demonstrated for the module of Micromonospora viridifaciens sialidase (PMID: 16239725). Binding to polygalacturonic acid has been shown for a Yersinia member (PMID: 17292916). Binding to LacNAc (β-D-galactosyl-1,4-β-D-N-acetylglucosamine) has been shown for an N-acetylglucosaminidase from Clostridium perfingens (PMID: 16990278).	CBM	Carbohydrate-Binding Modules	539056	398
AA6	P-benzoquinone reductase (NADPH) (EC 1.6.5.6);	AA	Auxiliary Activities	2280784	397
GH109	α-N-acetylgalactosaminidase (EC 3.2.1.49);β-N-acetylhexosaminidase (EC 3.2.1.52);	GH	Glycoside Hydrolases	1050034	396
GH13_11	GH13's subfamily	GH	Glycoside Hydrolases	487534	388
GH29	α-1,3-L-galactosidase (EC 3.2.1.-);α-1,4-L-fucosidase (EC 3.2.1.-);α-L-galactosidase (EC 3.2.1.-);α-L-glucosidase (EC 3.2.1.-);α-1,3-L-fucosidase (EC 3.2.1.111);α-1,6-L-fucosidase (EC 3.2.1.127);α-L-fucosidase (EC 3.2.1.51);α-1,2-L-fucosidase (EC 3.2.1.63);	GH	Glycoside Hydrolases	1574630	370
GT83	Undecaprenyl phosphate-α-L-Ara4N: 4-amino-4-deoxy-β-L-arabinosyltransferase (EC 2.4.2.43);	GT	Glycosyl Transferases	515984	360
GH77	[retaining] 4-α-glucanotransferase / amylomaltase (EC 2.4.1.25);	GH	Glycoside Hydrolases	2585272	348
AA1	[copper-containing] dihydrogeodin oxidase (EC 1.10.3.-);Laccase / p-diphenol:oxygen oxidoreductase (EC 1.10.3.2);	AA	Auxiliary Activities	327818	344
GH13_9	GH13's subfamily	GH	Glycoside Hydrolases	2756698	335
GH36	Stachyose synthase / galactinol-raffinose galactosyltransferase (EC 2.4.1.67);Raffinose synthase / galactinol-sucrose galactosyltransferase (EC 2.4.1.82);α-galactosaminidase (EC 3.2.1.-);Blood group B α-1,3-galactosidase (EC 3.2.1.-);Raffinose exo-α-1,6-galactosidase (EC 3.2.1.-);α-galactosidase (EC 3.2.1.22);α-N-acetylgalactosaminidase (EC 3.2.1.49);[retaining] β-L-arabinopyranosidase / β-L-arab…	GH	Glycoside Hydrolases	883856	333
GH32	[retaining] cycloinulo-oligosaccharide fructanotransferase (EC 2.4.1.-);[retaining] sucrose:sucrose 6-fructosyltransferase (6-SST) (EC 2.4.1.-);Sucrose 6 acetate β-2,1-fructosyltransferase (EC 2.4.1.-);[retaining] levansucrase / sucrose:fructan 6-fructosyltransferase (6-SFT) (EC 2.4.1.10);[retaining] fructan:fructan 1-fructosyltransferase (1-FFT) (EC 2.4.1.100);[retaining] fructan:fructan 6-fruct…	GH	Glycoside Hydrolases	746122	313
GH65	α-glucan phosphorylase (EC 2.4.1.-);[inverting] a,α-trehalose-6-phosphate phosphorylase (EC 2.4.1.216);Kojibiose phosphorylase (EC 2.4.1.230);[inverting] nigerose phosphorylase (EC 2.4.1.279);[inverting] 3-O-α-glucopyranosyl-L-rhamnose phosphorylase (EC 2.4.1.282);1,2-α-glucosylglycerol phosphorylase (EC 2.4.1.332);1,3-α-oligoglucan phosphorylase (EC 2.4.1.334);α,α-trehalose phosphorylase (EC 2.4…	GH	Glycoside Hydrolases	879622	310
GH18	Nod factor hydrolase (EC 3.2.1.-);Chitin exo-β-1,4-N-acetylglucosaminidase (EC 3.2.1.-);Di-N-acetylchitobiase / reducing-end exo-hexosaminidase (EC 3.2.1.-);Peptidoglycan endo-β-1,4-N-acetylglucosaminidase (EC 3.2.1.-);Chitosanase (EC 3.2.1.132);Chitinase (EC 3.2.1.14);Chitin exo-β-1,4-N-acetylglucobiosaminidase (EC 3.2.1.200);[reducing end] exo-chitinase (EC 3.2.1.201);β-N-acetylhexosaminidase (…	GH	Glycoside Hydrolases	1111012	300
GH13_31	GH13's subfamily	GH	Glycoside Hydrolases	1534598	292
GT8	Hexosyltransferases (EC 2.4.1.-);UDP-Gal α-galactosyltransferase (EC 2.4.1.-);UDP-Gal:glucoside α-1,3-galactosyltransferase (EC 2.4.1.-);UDP-Glc: LOS α-1,3-glucosyltransferase (EC 2.4.1.-);UDP-GlcA: inositol phosphorylceramide α-glucuronosyltransferase (EC 2.4.1.-);UDP-GlcA: xylan α-glucuronyltransferase (EC 2.4.1.-);UDP-GlcNAc: α-N-acetylglucosaminyltransferase (EC 2.4.1.-);α-1,3-galactosyltrans…	GT	Glycosyl Transferases	911770	285
AA4	Vanillyl-alcohol oxidase (EC 1.1.3.38);	AA	Auxiliary Activities	961526	258
CBM50	Modules of approx. 50 residues found attached to various enzymes from families GH18, GH19, GH23, GH24, GH25 and GH73, i.e. enzymes cleaving either chitin or peptidoglycan. Binding to chitopentaose demonstrated in the case of Pteris ryukyuensis chitinase A [Ohnuma T et al. (2008) J. Biol. Chem. 283:5178-87 (PMID: 18083709)]. CBM50 modules are also found in a multitude of other enzymes targeting th…	CBM	Carbohydrate-Binding Modules	358754	258
GH95	α-L-galactosidase (EC 3.2.1.-);α-L-fucosidase (EC 3.2.1.51);α-1,2-L-fucosidase (EC 3.2.1.63);	GH	Glycoside Hydrolases	2781500	255
GT20	[retaining] GDP-valeniol: validamine 7-phosphate valeniolyltransferase (EC 2.-.-.-);α,α-trehalose-6-phosphate synthase (UDP-forming) (EC 2.4.1.15);Glucosylglycerol-phosphate synthase (EC 2.4.1.213);α,α-trehalose-6-phosphate synthase (GDP-forming) (EC 2.4.1.36);Trehalose-6-P phosphatase (EC 3.1.3.12);	GT	Glycosyl Transferases	230324	249
AA3_1	AA3's subfamily	AA	Auxiliary Activities	38876	248
GT19	Lipid-A-disaccharide synthase (EC 2.4.1.182);	GT	Glycosyl Transferases	1399822	248
GT26	UDP-Gal: β-1,4-galactosyltransferase (EC 2.4.1.-);UDP-Glc: β-1,4-glucosyltransferase (EC 2.4.1.-);UDP-ManNAc: β-N-acetyl-mannosaminyltransferase (EC 2.4.1.-);UDP-ManNAcA: β-N-acetyl mannosaminuronyltransferase (EC 2.4.1.-);	GT	Glycosyl Transferases	1125784	246
GH4	6-P-α-glucosidase (EC 3.2.1.122);α-glucuronidase (EC 3.2.1.139);α-glucosidase (EC 3.2.1.20);β-glucosidase (EC 3.2.1.21);α-galactosidase (EC 3.2.1.22);Galacturonan α-1,4-galacturonidase (EC 3.2.1.67);6-P-β-glucosidase (EC 3.2.1.86);	GH	Glycoside Hydrolases	1187898	245
GT9	LPS β-N-acetylglucosaminyltransferase (EC 2.4.1.56);LOS α-1,6-heptosyltransferase (EC 2.4.99.-);LPS α-1,6-heptosyltransferase (EC 2.4.99.-);Heptosyltransferase (EC 2.4.99.-);	GT	Glycosyl Transferases	632262	240
GH33	Trans-sialidase (EC 2.4.1.-);2-keto-3-deoxynononic acid hydrolase / KDNase (EC 3.2.1.-);Kdo hydrolase (EC 3.2.1.124);Exo-α-sialidase (EC 3.2.1.18);Anhydrosialidase (EC 4.2.2.15);	GH	Glycoside Hydrolases	1074744	240
GT39	Dol-P-Man:protein mannosyltransferase (EC 2.4.1.109);	GT	Glycosyl Transferases	235554	231
GH170	6-phospho- N-acetylmuramidase (EC 3.2.1.-);	GH	Glycoside Hydrolases	1103056	229
GH24	Lysozyme (EC 3.2.1.17);	GH	Glycoside Hydrolases	260868	228
CBM48	Modules of approx. 100 residues with glycogen-binding function, appended to GH13 modules. Also found in the beta subunit (glycogen-binding) of AMP-activated protein kinases (AMPK)	CBM	Carbohydrate-Binding Modules	210638	223
GH92	α-1,4-mannosidase (EC 3.2.1.-);Mannosyl-1-phosphodiester α-1,P-mannosidase (EC 3.2.1.-);Mannosyl-oligosaccharide α-1,3-mannosidase (EC 3.2.1.-);Mannosyl-oligosaccharide α-1,2-mannosidase (EC 3.2.1.113);α-mannosidase (EC 3.2.1.24);	GH	Glycoside Hydrolases	570486	219
GT2_Glyco_trans_2_3	GT2's subfamily	GT	Glycosyl Transferases	39842	199
GH15	Dextran dextrinase (EC 2.4.1.2);[inverting] α-1,6-glucosidase / isomaltase (EC 3.2.1.205);α,α-trehalase (EC 3.2.1.28);[inverting] glucoamylase (EC 3.2.1.3);Glucodextranase (EC 3.2.1.70);	GH	Glycoside Hydrolases	111912	195
GT87	Polyprenol-P-Man: α-1,2-mannosyltransferase (EC 2.4.1.-);	GT	Glycosyl Transferases	212448	194
GH35	β-1,2-glucooligosaccharide:β-glucosyltransferase (EC 2.4.1.391);β-1,3-galactosidase (EC 3.2.1.-);Exo-β-1,4-galactanase (EC 3.2.1.-);Exo-β-1,4-glucosaminidase (EC 3.2.1.165);β-galactosidase (EC 3.2.1.23);	GH	Glycoside Hydrolases	1056732	178
GH13_20	GH13's subfamily	GH	Glycoside Hydrolases	1352556	177
GH38	Mannosyl-1-phosphodiester α-1,P-mannosidase (EC 3.2.1.-);Mannosyl-oligosaccharide α-1,3-mannosidase (EC 3.2.1.-);Mannosyl-oligosaccharide α-1,2-mannosidase (EC 3.2.1.113);Mannosyl-oligosaccharide α-1,3-1,6-mannosidase (EC 3.2.1.114);Mannosyl-oligosaccharide α-1,6-mannosidase / exo-α-1,6-mannosidase (EC 3.2.1.163);α-mannosidase (EC 3.2.1.24);	GH	Glycoside Hydrolases	570268	173
GT1	C-glycosyltransferase (EC 2.4.-.-);Hexosyltransferases (EC 2.4.1.-);TDP-D-desosamine: macrolide D-desosaminyltransferase (EC 2.4.1.-);UDP-Arap: flavone-C-arabinosytransferase (EC 2.4.1.-);UDP-Glc: 6-hydroxyflavone β-glucosyltransferase (EC 2.4.1.-);UDP-Glc: 7-deoxyloganetic acid β-glucosyltransferase (EC 2.4.1.-);UDP-Glc: 7-deoxyloganetin β-glucosyltransferase (EC 2.4.1.-);UDP-Glc: anthocyanin 5-…	GT	Glycosyl Transferases	110630	170
GT53	Decaprenyl-P-β-D-Araf: Lipoarabinomannan α-1,5-D-arabinofuranosyltransferase (EC 2.4.2.-);Decaprenyl-P-β-D-Araf: α-D-arabinofuranosyltransferase (EC 2.4.2.-);	GT	Glycosyl Transferases	232284	169
GH78	Isoflavone 7-O-glucosyl α-1,6-rhamnosidase (EC 3.2.1.-);Rhamnogalacturonan α-L-rhamnohydrolase (EC 3.2.1.174);α-L-rhamnosidase (EC 3.2.1.40);	GH	Glycoside Hydrolases	113984	164
GH184	Lysozyme (EC 3.2.1.17);	GH	Glycoside Hydrolases	67562	158
GH13_30	GH13's subfamily	GH	Glycoside Hydrolases	45542	148
GH94	Acholetin phosphorylase (EC 2.4.1.-);Glucosylgalactose phosphorylase (EC 2.4.1.-);Mixed-linkage β-glucooligosaccharide phosphorylase (EC 2.4.1.-);Cellobiose phosphorylase (EC 2.4.1.20);Chitobiose phosphorylase (EC 2.4.1.280);Laminaribiose phosphorylase (EC 2.4.1.31);Cellobionic acid phosphorylase (EC 2.4.1.321);β-1,2-oligoglucan phosphorylase (EC 2.4.1.333);Solabiose phosphorylase (EC 2.4.1.389);…	GH	Glycoside Hydrolases	538128	147
GH13_29	GH13's subfamily	GH	Glycoside Hydrolases	683438	137
GH88	D-4,5-unsaturated β-glucuronyl hydrolase (EC 3.2.1.-);Gellan tetrasaccharide unsaturated glucuronosyl hydrolase (EC 3.2.1.179);Unsaturated chondroitin disaccharide hydrolase (EC 3.2.1.180);	GH	Glycoside Hydrolases	1456042	137
CE5	Triacylglycerol lipase (EC 3.1.1.3);Acetylxylan esterase (EC 3.1.1.72);Cutinase (EC 3.1.1.74);	CE	Carbohydrate Esterases	121114	135
GH13_3	GH13's subfamily	GH	Glycoside Hydrolases	55802	133
GT27	[retaining] UDP-GalNAc: polypeptide α-N-acetylgalactosaminyltransferase (EC 2.4.1.41);	GT	Glycosyl Transferases	358242	131
GH13_10	GH13's subfamily	GH	Glycoside Hydrolases	49070	130
GH42	α-L-arabinopyranosidase (EC 3.2.1.-);β-galactosidase (EC 3.2.1.23);	GH	Glycoside Hydrolases	821874	126
CE12	Carboxylic ester hydrolase (EC 3.1.1.-);Pectin acetylesterase (EC 3.1.1.-);Acetylxylan esterase (EC 3.1.1.72);Rhamnogalacturonan acetylesterase (EC 3.1.1.86);	CE	Carbohydrate Esterases	741714	125
GH103	Peptidoglycan lytic transglycosylase / peptidoglycan lyase (EC 4.2.2.-);	GH	Glycoside Hydrolases	123230	123
GH13_16	GH13's subfamily	GH	Glycoside Hydrolases	50442	120
GH13_26	GH13's subfamily	GH	Glycoside Hydrolases	46842	119
GT76	No protein characterized	GT	Glycosyl Transferases	369316	119
GH39	3-O-β-L-arabinopyranosyl-α-L-arabinofuranosidase (EC 3.2.1.-);Endo-α-L-rhamnosidase (EC 3.2.1.-);β-glucosidase (EC 3.2.1.21);3-O-α-D-galactosyl-α-L-arabinofuranosidase (EC 3.2.1.215);β-galactosidase (EC 3.2.1.23);Xylan β-1,4-xylosidase (EC 3.2.1.37);Exo-β-1,4-glucanase / cellodextrinase (EC 3.2.1.74);α-L-iduronidase (EC 3.2.1.76);	GH	Glycoside Hydrolases	512110	117
GH13_14	GH13's subfamily	GH	Glycoside Hydrolases	1008486	114
GH101	Glycopeptide α-N-acetylgalactosaminidase (EC 3.2.1.97);	GH	Glycoside Hydrolases	2417746	113
GH183	Endo-α-1,5-D-arabinofuranosidase (EC 3.2.1.-);	GH	Glycoside Hydrolases	158000	112
CE19	Pectin methylesterase (EC 3.1.1.11);	CE	Carbohydrate Esterases	262018	110
GH112	[inverting] β-galactoside phosphorylase (EC 2.4.1.-);β-1,3-galactosyl-N-acetylhexosamine phosphorylase (EC 2.4.1.211);[inverting] D-galactosyl-β-1,4-L-rhamnose phosphorylase (EC 2.4.1.247);	GH	Glycoside Hydrolases	1209890	107
GT81	Hexosyltransferases (EC 2.4.1.-);Mannosyl-3-phosphoglycerate synthase / [retaining] GDP-Man: 3-phosphoglycerate α-mannosyltransferase (EC 2.4.1.217);NDP-Glc: glucosyl-3-phosphoglycerate synthase (EC 2.4.1.266);UDP-Glc: glucosyl-3-phosphoglycerate synthase (EC 2.4.1.266);[retaining] ADP-Glc: glucosylglycerate synthase (EC 2.4.1.270);	GT	Glycosyl Transferases	478140	102
GT14	UDP-GlcA: β-1,3-galactan β-1,6-glucuronosyltransferase (EC 2.4.1.-);UDP-GlcA: β-1,6-galactan β-1,6-glucuronosyltransferase (EC 2.4.1.-);β-1,3-galactosyl-O-glycosyl-glycoprotein β-1,6-N-acetylglucosaminyltransferase (EC 2.4.1.102);UDP-GlcNAc: N-acetyllactoside β-1,6-N-acetylglucosaminyltransferase (EC 2.4.1.150);Peptide O-β-xylosyltransferase (EC 2.4.2.26);	GT	Glycosyl Transferases	133730	102
GH63	Mannosyl-oligosaccharide α-glucosidase (EC 3.2.1.106);Mannosylglycerate α-mannosidase / mannosylglycerate hydrolase (EC 3.2.1.170);α-glucosidase (EC 3.2.1.20);Glucosylglycerate hydrolase (EC 3.2.1.208);Exo-α-1,3-glucanase / α-1,3-glucosidase (EC 3.2.1.84);	GH	Glycoside Hydrolases	450910	102
GT32	GDP-Man: α-1,3-mannosyltransferase (EC 2.4.1.-);GDP-Man: α-1,6-mannosyltransferase (EC 2.4.1.-);GDP-Man: inositol-phosphorylceramide α-mannosyltransferase (EC 2.4.1.-);Hexosyltransferases (EC 2.4.1.-);UDP-Gal: β-galactoside α-1,4-galactosyltransferase (EC 2.4.1.-);UDP-Glc: protein α-glucosyltransferase (EC 2.4.1.-);[retaining] UDP-GlcNAc: inositol-phosphorylceramide α-1,2-N-acetylglucosaminyltran…	GT	Glycosyl Transferases	334262	100
GH123	Glycosphingolipid β-N-acetylgalactosaminidase (EC 3.2.1.-);β-N-acetylgalactosaminidase (EC 3.2.1.53);	GH	Glycoside Hydrolases	1166558	99
GT113	Hexosyltransferases (EC 2.4.1.-);[inverting] UDP-Galf: [LPS/O-antigen] α-glucoside β-1,6-galactofuranosyltransferase (EC 2.4.1.-);	GT	Glycosyl Transferases	142706	98
GH106	Rhamnogalacturonan α-L-rhamnohydrolase (EC 3.2.1.174);α-L-rhamnosidase (EC 3.2.1.40);	GH	Glycoside Hydrolases	24516	97
GH28	Xylogalacturonan hydrolase (EC 3.2.1.-);Endo-polygalacturonase (EC 3.2.1.15);Rhamnogalacturonase (EC 3.2.1.171);Rhamnogalacturonan α-1,2-galacturonohydrolase (EC 3.2.1.173);Galacturonan α-1,4-galacturonidase (EC 3.2.1.67);Exo-poly-α-digalacturonosidase (EC 3.2.1.82);	GH	Glycoside Hydrolases	64476	97
GH127	3-C-carboxy-5-deoxy-L-xylose (aceric acid) hydrolase (EC 3.2.1.-);[retaining] α-1,3-(3,6)-anhydro-D-galactosidase (EC 3.2.1.-);β-L-arabinofuranosidase (EC 3.2.1.185);	GH	Glycoside Hydrolases	67842	95
GH125	Mannosyl-oligosaccharide α-1,6-mannosidase / exo-α-1,6-mannosidase (EC 3.2.1.163);	GH	Glycoside Hydrolases	772100	95
GT30	[inverting] CMP-β-KDO: α-3-deoxy-D-manno-octulosonic-acid (KDO) transferase (EC 2.4.3.-);	GT	Glycosyl Transferases	219318	93
GH97	α-glucosidase (EC 3.2.1.20);α-galactosidase (EC 3.2.1.22);[inverting] glucoamylase (EC 3.2.1.3);[retaining] β-L-arabinopyranosidase / β-L-arabinosidase (EC 3.2.1.88);	GH	Glycoside Hydrolases	119912	92
AA2	Peroxidases (EC 1.11.1.-);Ascorbate peroxidase (EC 1.11.1.11);Manganese peroxidase (EC 1.11.1.13);Lignin peroxidase (EC 1.11.1.14);Versatile peroxidase (EC 1.11.1.16);Cytochrome-c peroxidase (EC 1.11.1.5);	AA	Auxiliary Activities	155168	87
GH105	D-4,5-unsaturated α-galacturonidase (EC 3.2.1.-);D-4,5-unsaturated β-glucuronyl hydrolase (EC 3.2.1.-);Unsaturated rhamnogalacturonyl hydrolase (EC 3.2.1.172);	GH	Glycoside Hydrolases	113498	86
GH74	Oligoxyloglucan reducing-end-specific cellobiohydrolase (EC 3.2.1.150);Xyloglucan-specific endo-β-1,4-glucanase / endo-xyloglucanase (EC 3.2.1.151);Endo-β-1,4-glucanase (EC 3.2.1.4);	GH	Glycoside Hydrolases	21934	84
GH51_1	GH51's subfamily	GH	Glycoside Hydrolases	38196	83
GH13	-	GH	Glycoside Hydrolases	401870	80
PL22	Oligogalacturonate lyase / oligogalacturonide lyase (EC 4.2.2.6);	PL	Polysaccharide Lyases	15022	80
GH76	Endo-α-1,6-mannanase (EC 3.2.1.101);α-glucosidase (EC 3.2.1.20);	GH	Glycoside Hydrolases	77500	79
CE11	UDP-3-O-acyl N-acetylglucosamine deacetylase (EC 3.5.1.108);	CE	Carbohydrate Esterases	140486	78
GH13_39	GH13's subfamily	GH	Glycoside Hydrolases	1176368	77
GH13_13	GH13's subfamily	GH	Glycoside Hydrolases	10382	76
GH119	[retaining] α-amylase (EC 3.2.1.1);	GH	Glycoside Hydrolases	68812	76
GH13_5	GH13's subfamily	GH	Glycoside Hydrolases	165064	76
GT85	β-D-arabinofuranosyl monophosphoryldecaprenol: galactan α-D-arabinofuranosyltransferase (EC 2.4.2.-);β-D-arabinofuranosyl-1-monophosphoryldecaprenol : arabinan β-1,2-arabinofuranosyltransferase (EC 2.4.2.-);	GT	Glycosyl Transferases	119904	75
CBM51	Modules of approx. 150 residues found attached to various enzymes from families GH2, GH27, GH31, GH95, GH98 and GH101 . Binding to galactose and to blood group A/B-antigens demonstrated in the case of C. perfringens GH95CBM51 and GH98CBM51 respectively [Gregg KJ et al. (2008) J. Biol. Chem. 283:12604-13 PMID: 18292090].	CBM	Carbohydrate-Binding Modules	90558	74
GH171	Peptidoglycan β-N-acetylmuramidase (EC 3.2.1.92);	GH	Glycoside Hydrolases	86026	73
GH154	Allolactose exo-β-1,6-galactosidase (EC 3.2.1.-);β-1,6-D-glucuronidase (EC 3.2.1.-);	GH	Glycoside Hydrolases	381094	73
GH57	[retaining] α-1,4-glucan branching enzyme (EC 2.4.1.18);[retaining] 4-α-glucanotransferase / amylomaltase (EC 2.4.1.25);[retaining] α-amylase (EC 3.2.1.1);[retaining] maltogenic α-amylase (EC 3.2.1.133);α-galactosidase (EC 3.2.1.22);[retaining] pullulanase (EC 3.2.1.41);[retaining] cyclomaltodextrinase (EC 3.2.1.54);	GH	Glycoside Hydrolases	125866	72
GT94	GDP-Man: GlcA-β-1,2-Man-α-1,3-Glc-β-1,4-Glc-α-1-PP-undecaprenol β-1,4-mannosyltransferase (EC 2.4.1.251);	GT	Glycosyl Transferases	60618	71
AA5	Raffinose oxidase (EC 1.1.3.-);Alcohol oxidase (EC 1.1.3.13);5-(hydroxymethyl)furfural oxidase (EC 1.1.3.47);Aryl alcohol oxidase (EC 1.1.3.7);Galactose oxidase (EC 1.1.3.9);Glyoxal oxidase (EC 1.2.3.15);	AA	Auxiliary Activities	28362	69
GT111	UDP-Galf: β-1,3-galactofuranosyltransferase (EC 2.4.1.-);	GT	Glycosyl Transferases	338644	69
GT25	LPS β-1,4-N-acetylgalactosaminyltransferase (EC 2.4.1.-);UDP-Gal: β-1,4-galactosyltransferase (EC 2.4.1.-);UDP-Glc: hydroxylysine O-glucosyltransferase (EC 2.4.1.-);β-1,2-galactosyltransferase (EC 2.4.1.-);Occidiofungin β-xylosyltransferase (EC 2.4.2.-);	GT	Glycosyl Transferases	26478	68
CBM13	Modules of approx. 150 residues which always appear as a threefold internal repeat. The only apparent exception to this, xylanase II of Actinomadura sp. FC7 (GenBank U08894), is in fact not completely sequenced. These modules were first identified in several plant lectins such as ricin or agglutinin of Ricinus communis which bind galactose residues. The three-dimensional structure of a plant lect…	CBM	Carbohydrate-Binding Modules	11458	67
GH110	α-1,3-D-galactosidase (EC 3.2.1.-);Blood group B α-1,3-galactosidase (EC 3.2.1.-);	GH	Glycoside Hydrolases	199280	66
GT101	Hexosyltransferases (EC 2.4.1.-);	GT	Glycosyl Transferases	318528	66
GH8	Chitosanase (EC 3.2.1.132);[inverting] oligosaccharide reducing-end xylanase (EC 3.2.1.156);Endo-β-1,3-xylanase (EC 3.2.1.32);Endo-β-1,4-glucanase (EC 3.2.1.4);Endo-β-1,3(4)-glucanase / lichenase-laminarinase (EC 3.2.1.6);Lichenase / endo-β-1,3-1,4-glucanase (EC 3.2.1.73);Endo-β-1,4-xylanase (EC 3.2.1.8);	GH	Glycoside Hydrolases	120690	62
GH84	[protein]-3-O-(GlcNAc)-L-Ser/Thr β-N-acetylglucosaminidase (EC 3.2.1.169);Hyaluronidase / hyaluronoglucosaminidase (EC 3.2.1.35);β-N-acetylhexosaminidase (EC 3.2.1.52);	GH	Glycoside Hydrolases	153004	60
GT107	CMP-KDO: β-2,4-KDO transferase (EC 2.4.3.-);CMP-KDO: β-2,7-KDO transferase (EC 2.4.3.-);	GT	Glycosyl Transferases	22406	60
GT115	UDP-GlcNAc: Dol-PP-GlcNAc β-GlcNAc-transferase (EC 2.4.1.-);	GT	Glycosyl Transferases	136952	60
GT2_Glyco_tranf_2_4	GT2's subfamily	GT	Glycosyl Transferases	27350	59
CBM14	Modules of approx. 70 residues. The chitin-binding function has been demonstrated in several cases. These modules are found attached to a number of chitinase catalytic domains, but also in non-catalytic proteins either in isolation or as multiple repeats; chitin binding (EC IIa.chitin)	CBM	Carbohydrate-Binding Modules	738	58
GH89	α-N-acetylglucosaminidase (EC 3.2.1.50);	GH	Glycoside Hydrolases	793580	58
GH136	Lacto-N-biosidase (Lewis antigen a/b specificity) (EC 3.2.1.-);Lacto-N-biosidase (EC 3.2.1.140);	GH	Glycoside Hydrolases	418978	57
GH108	Lysozyme (EC 3.2.1.17);	GH	Glycoside Hydrolases	40224	56
GH31_1	GH31's subfamily	GH	Glycoside Hydrolases	1075392	55
PL8	Exo-β-1,4-glucuronan lyase (EC 4.2.2.-);Exo-hyaluronate lyase (EC 4.2.2.-);Hyaluronate lyase (EC 4.2.2.1);Xanthan lyase (EC 4.2.2.12);Chondroitin-sulfate ABC endolyase (EC 4.2.2.20);Poly(β-mannuronate) lyase / M-specific alginate lyase (EC 4.2.2.3);Chondroitin AC lyase (EC 4.2.2.5);Heparin lyase / heparin lyase I (EC 4.2.2.7);	PL	Polysaccharide Lyases	502278	54
GH31_15	GH31's subfamily	GH	Glycoside Hydrolases	19556	52
GH31_4	GH31's subfamily	GH	Glycoside Hydrolases	59556	52
GT89	β-D-arabinofuranosyl-1-monophosphoryldecaprenol : arabinan β-1,2-arabinofuranosyltransferase (EC 2.4.2.-);	GT	Glycosyl Transferases	54100	51
GH13_18	GH13's subfamily	GH	Glycoside Hydrolases	205386	51
GH13_4	GH13's subfamily	GH	Glycoside Hydrolases	87048	51
GT11	GDP-L-Fuc: LacNAc-protein α-1,3-L-fucosyltransferase (EC 2.4.1.-);GDP-L-Fuc: galactoside α-1,2-L-fucosyltransferase (EC 2.4.1.69);	GT	Glycosyl Transferases	59740	50
CBM66	The CBM66 module, derived from the Bacillus subtilis exo-acting β-fructosidase SacC, targets the terminal fructoside residue of fructans.	CBM	Carbohydrate-Binding Modules	45086	50
CE20	Sialate O-acetylesterase (EC 3.1.1.53);Acetylesterase (EC 3.1.1.6);	CE	Carbohydrate Esterases	115208	49
CBM67	Fujimoto et al. [PMID : 23486481] disclosed the L-rhamnose binding activity and 3-D structure of the CBM67 of Streptomyces avermitilis α-L-rhamnosidase (SaRha78A);	CBM	Carbohydrate-Binding Modules	9032	49
GH53	Endo-β-1,4-galactanase (EC 3.2.1.89);	GH	Glycoside Hydrolases	48942	47
GH113	[retaining] reducing end exo-β-mannosidase (EC 3.2.1.-);β-mannosidase (EC 3.2.1.25);Endo-β-1,4-mannanase (EC 3.2.1.78);	GH	Glycoside Hydrolases	64910	46
CBM91	Binding to xylans (birchwood and oat spelt)	CBM	Carbohydrate-Binding Modules	41082	46
GH31	Oligosaccharide α-4-glucosyltransferase (EC 2.4.1.161);α-6-glucosyltransferase (EC 2.4.1.24);α-3-isomaltosyltransferase / cycloalternan-forming enzyme (EC 2.4.1.387);Exo-α-1,4-galactosidase (EC 3.2.1.-);[retaining] oligo-α-1,6-glucosidase (EC 3.2.1.10);Dextranase (EC 3.2.1.11);α-xylosidase (EC 3.2.1.177);Sulfoquinovosidase (EC 3.2.1.199);α-glucosidase (EC 3.2.1.20);[retaining] cycloalternan-speci…	GH	Glycoside Hydrolases	190950	46
GT66	Dolichyldiphosphooligosaccharide-protein oligosaccharyltransferase (EC 2.4.1.119);Dolichyl-diphosphooligosaccharide—protein glycotransferase (EC 2.4.99.18);Undecaprenyl-diphosphooligosaccharide--protein glycotransferase (EC 2.4.99.19);	GT	Glycosyl Transferases	108988	45
GH144	Exo β-1,2-glucooligosaccharide sophorohydrolase (non-reducing end) (EC 3.2.1.214);Endo-β-1,2-glucanase (EC 3.2.1.71);	GH	Glycoside Hydrolases	27244	45
CBM40	Modules of approx. 200 residues, found at the N-terminus of GH33 sialidases. Can also be found inserted in the β-propeller of GH33 sialidases. The sialic acid binding function has been demonstrated for the N-terminal CBM40 of Vibrio cholerae sialidase (Moustafa et al. (2004) J Biol Chem 279:40819-26) (PMID: 15226294).	CBM	Carbohydrate-Binding Modules	38340	44
GH79	β-4-O-methyl-glucuronidase (EC 3.2.1.-);Glycyrrhizin β-glucuronidase (EC 3.2.1.128);Heparanase / endo-β-glucuronidase (EC 3.2.1.166);Baicalin β-glucuronidase (EC 3.2.1.167);β-glucuronidase (EC 3.2.1.31);Hyaluronidase / hyaluronoglucuronidase (EC 3.2.1.36);	GH	Glycoside Hydrolases	101928	44
GH140	Endo-β-1,2-apiosidase (EC 3.2.1.-);	GH	Glycoside Hydrolases	10134	44
GH19	Chitinase (EC 3.2.1.14);Lysozyme (EC 3.2.1.17);[reducing end] exo-chitinase (EC 3.2.1.201);	GH	Glycoside Hydrolases	44886	44
AA10	Lytic xylan monooxygenase / xylan oxidase (glycosidic bond-cleaving) (EC 1.14.99.-);Lytic chitin monooxygenase (EC 1.14.99.53);Lytic cellulose monooxygenase (C1-hydroxylating) (EC 1.14.99.54);Lytic cellulose monooxygenase (C4-dehydrogenating) (EC 1.14.99.56);	AA	Auxiliary Activities	157748	43
GH172	α-D-arabinofuranosidase (EC 3.2.1.-);α-D-fructofuranosidase (EC 3.2.1.-);Exo-α-1,5-D-arabinofuranosidase (EC 3.2.1.-);Difructose-anhydride-I synthase (EC 4.2.1.179);	GH	Glycoside Hydrolases	11676	43
GH133	[retaining] amylo-α-1,6-glucosidase (EC 3.2.1.33);	GH	Glycoside Hydrolases	624588	42
CE2	6-O-glycoside deacetylase (EC 3.1.1.-);Acetylmannan esterase (EC 3.1.1.-);Acetylesterase (EC 3.1.1.6);Acetylxylan esterase (EC 3.1.1.72);	CE	Carbohydrate Esterases	94728	42
GH13_21	GH13's subfamily	GH	Glycoside Hydrolases	75594	41
GH31_3	GH31's subfamily	GH	Glycoside Hydrolases	118064	41
GH43_11	GH43's subfamily	GH	Glycoside Hydrolases	34390	41
GH85	Mannosyl-glycoprotein endo-β-N-acetylglucosaminidase (EC 3.2.1.96);	GH	Glycoside Hydrolases	96608	41
GT100	CMP-Neu5Ac: Gal-β-1,3-GalNAc-α-PP-lipid α-2,3-sialyltransferase (EC 2.4.3.-);	GT	Glycosyl Transferases	89524	39
GH176	Isoamylase (EC 3.2.1.68);	GH	Glycoside Hydrolases	7142	39
SLH	-	SLH	Cellulosome Modules	7484	39
GH104	Peptidoglycan lytic transglycosylase / peptidoglycan lyase (EC 4.2.2.-);	GH	Glycoside Hydrolases	38714	38
CBM9	Modules of approx. 170 residues found so far only in xylanases. The cellulose-binding function has been demonstrated in one case.	CBM	Carbohydrate-Binding Modules	51288	38
GH5	[retaining] arabinoxylan-specific endo-β-1,4-xylanase (EC 3.2.1.-);β-1,3-mannanase (EC 3.2.1.-);β-rutinosidase /α-L-rhamnose-(1,6)-β-D-glucosidase (EC 3.2.1.-);Glucomannan-specific endo-β-1,4-glucanase (EC 3.2.1.-);Mannan exo-β-1,4-mannosidase (EC 3.2.1.-);Steryl β-glucosidase (EC 3.2.1.104);Endoglycosylceramidase (EC 3.2.1.123);Chitosanase (EC 3.2.1.132);β-D-galactofuranosidase (EC 3.2.1.146);β-…	GH	Glycoside Hydrolases	117286	37
GH70	[retaining] α-1,2-branched dextransucrase (EC 2.4.1.-);[retaining] α-4,3-glucanotransferase (EC 2.4.1.-);[retaining] α-4,6-glucanotransferase (EC 2.4.1.-);[retaining] reuteransucrase (EC 2.4.1.-);[retaining] alternansucrase (EC 2.4.1.140);[retaining] dextransucrase (EC 2.4.1.5);	GH	Glycoside Hydrolases	4916	36
GH13_23	GH13's subfamily	GH	Glycoside Hydrolases	5178	36
GH116	β-D-arabinofuranosidase (EC 3.2.1.-);β-glucosidase (EC 3.2.1.21);Xylan β-1,4-xylosidase (EC 3.2.1.37);β-glucosylceramidase (EC 3.2.1.45);β-N-acetylhexosaminidase (EC 3.2.1.52);	GH	Glycoside Hydrolases	5368	36
GH13_17	GH13's subfamily	GH	Glycoside Hydrolases	3034	36
GH37	α,α-trehalase (EC 3.2.1.28);	GH	Glycoside Hydrolases	198194	36
CBM16	Carbohydrate-binding module 16. Binding to cellulose and glucomannan demonstrated [B. Bae et al (2008) J Biol Chem. 283:12415-25 (PMID: 18025086)]	CBM	Carbohydrate-Binding Modules	4540	33
GH126	[retaining] α-amylase (EC 3.2.1.1);	GH	Glycoside Hydrolases	361882	33
GH13_33	GH13's subfamily	GH	Glycoside Hydrolases	3668	33
CBM41	Modules of approx. 100 residues found in primarily in bacterial pullulanases. The N-terminal module from Thermotoga maritima Pul13 has been shown to bind to the α-glucans amylose, amylopectin, pullulan, and oligosaccharide fragments derived from these polysaccharides (Lammerts van Bueren et al. (2004) Biochemistry 43:15633-42) (PMID: 15581376).	CBM	Carbohydrate-Binding Modules	5722	33
CBM34	Modules of approx. 120 residues. Granular starch-binding function has been demonstrated in the case of Thermoactinomyces vulgaris R-47 α-amylase 1 (TVAI).	CBM	Carbohydrate-Binding Modules	242212	32
GH43_26	GH43's subfamily	GH	Glycoside Hydrolases	21638	32
AA12	Oxidoreductases (EC 1.-.-.-);	AA	Auxiliary Activities	17734	31
GH146	β-L-arabinofuranosidase (EC 3.2.1.185);	GH	Glycoside Hydrolases	6314	31
GH16_3	GH16's subfamily	GH	Glycoside Hydrolases	84044	31
GH19_1	GH19's subfamily	GH	Glycoside Hydrolases	34758	31
GH99	Glycoprotein endo-α-1,2-mannosidase (EC 3.2.1.130);Mannan endo-1,2-α-mannanase (EC 3.2.1.198);	GH	Glycoside Hydrolases	127860	31
GH26	Mixed-linkage xylan-specific endo-β-1,4-xylanase (cleaves glycosidic bond after β-1,3-linkage) (EC 3.2.1.-);Exo-β-1,4-mannobiohydrolase / mannobiose-producing exo-β-mannanase (EC 3.2.1.100);Endo-β-1,3-xylanase (EC 3.2.1.32);Endo-β-1,4-glucanase (EC 3.2.1.4);Lichenase / endo-β-1,3-1,4-glucanase (EC 3.2.1.73);Endo-β-1,4-mannanase (EC 3.2.1.78);	GH	Glycoside Hydrolases	6230	31
GT2_Glyco_tranf_2_2	GT2's subfamily	GT	Glycosyl Transferases	12042	30
GT31	UDP-Gal: β-1,3-galactan β-1,3-galactosyltransferase (EC 2.4.1.-);UDP-Gal: β-1,6-galactan β-1,6-galactosyltransferase (EC 2.4.1.-);UDP-Gal: glycosaminoglycan β-1,3-galactosyltransferase (EC 2.4.1.-);UDP-Gal: mannosylinositolphosphoceramide β-1,6-galactosyltransferase (EC 2.4.1.-);UDP-GalNAc: β-1,3-N-acetylgalactosaminyltrasferase (EC 2.4.1.-);UDP-Galf: [galactomannan] β-galactofuranoside β-1,5-gal…	GT	Glycosyl Transferases	1200	30
GH9	Endo-β-1,4-glucanase (xanthanase) (EC 3.2.1.-);Xyloglucan-specific endo-β-1,4-glucanase / endo-xyloglucanase (EC 3.2.1.151);Exo-β-1,4-glucosaminidase (EC 3.2.1.165);Endo-β-1,4-glucanase (EC 3.2.1.4);Endo-β-1,3(4)-glucanase / lichenase-laminarinase (EC 3.2.1.6);Lichenase / endo-β-1,3-1,4-glucanase (EC 3.2.1.73);Exo-β-1,4-glucanase / cellodextrinase (EC 3.2.1.74);Endo-β-1,4-xylanase (EC 3.2.1.8);Ce…	GH	Glycoside Hydrolases	21122	30
GH27	Galactan:galactan α-galactosyltransferase (EC 2.4.1.-);Galactomannan exo-α-1,6-galactosidase (EC 3.2.1.-);α-galactosidase (EC 3.2.1.22);α-N-acetylgalactosaminidase (EC 3.2.1.49);[retaining] β-L-arabinopyranosidase / β-L-arabinosidase (EC 3.2.1.88);[retaining] isomalto-dextranase (EC 3.2.1.94);	GH	Glycoside Hydrolases	35272	30
GH114	[retaining] endo-α-1,4-galactosaminidase (EC 3.2.1.109);	GH	Glycoside Hydrolases	15378	30
CE8	Pectin methylesterase (EC 3.1.1.11);	CE	Carbohydrate Esterases	93512	30
PL12	Heparin lyase / heparin lyase I (EC 4.2.2.7);Heparin-sulfate lyase / heparin lyase III (EC 4.2.2.8);	PL	Polysaccharide Lyases	3636	30
GT73	[inverting] CMP-β-KDO: α-3-deoxy-D-manno-octulosonic-acid (KDO) transferase (EC 2.4.3.-);	GT	Glycosyl Transferases	26448	29
GH178	Mannan endo-α-1,4-mannosidase (EC 3.2.1.-);	GH	Glycoside Hydrolases	36212	29
PL9_2	PL9's subfamily	PL	Polysaccharide Lyases	46610	29
GH13_8	GH13's subfamily	GH	Glycoside Hydrolases	118094	28
GH30_1	GH30's subfamily	GH	Glycoside Hydrolases	62976	28
GT22	Dol-P-Man: Man2-GlcNAc-phosphatidylinositol α-1,2-mannosyltransferase (EC 2.4.1.-);Dol-P-Man: Man3-GlcNAc-phosphatidylinositol α-1,2-mannosyltransferase (EC 2.4.1.-);Dol-P-Man: Man6GlcNAc2-PP-Dol α-1,2-mannosyltransferase (EC 2.4.1.259);Dol-P-Man: Man7GlcNAc2-PP-Dol α-1,6-mannosyltransferase (EC 2.4.1.260);Dol-P-Man: Man8GlcNAc2-PP-Dol α-1,2-mannosyltransferase (EC 2.4.1.261);	GT	Glycosyl Transferases	5886	28
GH153	β-1,6-N-acetylglucosaminidase (EC 3.2.1.-);	GH	Glycoside Hydrolases	70222	28
PL9	Thiopeptidoglycan lyase (EC 4.2.2.-);Pectin lyase (EC 4.2.2.10);Pectate lyase (EC 4.2.2.2);Rhamnogalacturonan endolyase (EC 4.2.2.23);Exo-polygalacturonate lyase (EC 4.2.2.9);	PL	Polysaccharide Lyases	7168	28
GH10	Xylan endotransglycosylase (EC 2.4.2.-);[retaining] arabinoxylan-specific endo-β-1,4-xylanase (EC 3.2.1.-);Mixed-linkage xylan-specific endo-β-1,4-xylanase (cleaves glycosidic bond after β-1,3-linkage) (EC 3.2.1.-);Mixed-linkage xylan-specific endo-β-1,4-xylanase (cleaves glycosidic bond preceding β-1,3-linkage) (EC 3.2.1.-);Tomatinase β-galactosidase (EC 3.2.1.-);[inverting] oligosaccharide redu…	GH	Glycoside Hydrolases	56864	27
GT56	TDP-Fuc4NAc: lipid II Fuc4NAc transferase (EC 2.4.1.-);	GT	Glycosyl Transferases	100926	27
GH129	[retaining] α-1,3-(3,6)-anhydro-D-galactosidase (EC 3.2.1.-);α-N-acetylgalactosaminidase (EC 3.2.1.49);	GH	Glycoside Hydrolases	187822	27
CE6	Acetylxylan esterase (EC 3.1.1.72);	CE	Carbohydrate Esterases	143732	26
GH121	(Arα-f)3-Hyp β-L-arabinobiosidase (EC 3.2.1.187);	GH	Glycoside Hydrolases	64538	25
GH13_45	GH13's subfamily	GH	Glycoside Hydrolases	28178	25
GH5_28	GH5's subfamily	GH	Glycoside Hydrolases	3352	25
GH43_3	GH43's subfamily	GH	Glycoside Hydrolases	24886	25
GH31_13	GH31's subfamily	GH	Glycoside Hydrolases	71398	25
GH13_41	GH13's subfamily	GH	Glycoside Hydrolases	35778	25
GH13_36	GH13's subfamily	GH	Glycoside Hydrolases	29106	25
GT71	α-mannosyltransferase (EC 2.4.1.-);	GT	Glycosyl Transferases	11750	24
GT21	Hexosyltransferases (EC 2.4.1.-);UDP-Glc: ceramide β-glucosyltransferase (EC 2.4.1.80);	GT	Glycosyl Transferases	41812	24
GH31_18	GH31's subfamily	GH	Glycoside Hydrolases	84786	24
GH43_34	GH43's subfamily	GH	Glycoside Hydrolases	14972	24
GH31_2	GH31's subfamily	GH	Glycoside Hydrolases	18590	24
GH141	α-L-fucosidase (EC 3.2.1.51);Endo-β-1,4-xylanase (EC 3.2.1.8);	GH	Glycoside Hydrolases	14172	24
GH68_1	GH68's subfamily	GH	Glycoside Hydrolases	3216	24
GH43_12	GH43's subfamily	GH	Glycoside Hydrolases	17208	23
GH156	Exo-α-sialidase (EC 3.2.1.18);	GH	Glycoside Hydrolases	88534	23
GH43_10	GH43's subfamily	GH	Glycoside Hydrolases	5624	23
GT84	Cyclic β-1,2-glucan synthase (elongation) (EC 2.4.1.-);	GT	Glycosyl Transferases	3356	23
GH47	Mannosyl-oligosaccharide α-1,2-mannosidase (EC 3.2.1.113);	GH	Glycoside Hydrolases	2138	23
CE16	Acetylesterase (EC 3.1.1.6);	CE	Carbohydrate Esterases	5356	23
GH102	Peptidoglycan lytic transglycosylase / peptidoglycan lyase (EC 4.2.2.-);	GH	Glycoside Hydrolases	11414	23
PL12_1	PL12's subfamily	PL	Polysaccharide Lyases	162824	23
GH115	α-1,6-(4-O-methyl)-glucuronidase (EC 3.2.1.-);Xylan α-1,2-(4-O-methyl)-glucuronidase (EC 3.2.1.131);	GH	Glycoside Hydrolases	13486	22
GT7	N-acetylgalactosaminyltransferase (EC 2.4.1.-);UDP-GalNAc: β-1,4-N-acetylgalactosaminyltransferase (EC 2.4.1.-);UDP-GlcNAc: N-acetylglucosamine-β-1,4-N-acetylglucosaminyltransferase (EC 2.4.1.-);β-1,4-N-acetylgalactosaminyltransferase (EC 2.4.1.-);UDP-Gal: xylosylprotein β-1,4-galactosyltransferase (EC 2.4.1.133);UDP-GalNAc: β-1,3-glucuronyl-galactosylproteoglycan β-1,4-N-acetylgalactosaminyltran…	GT	Glycosyl Transferases	1134	22
GH5_44	GH5's subfamily	GH	Glycoside Hydrolases	310858	22
GT3	UDP-Glc glycogen synthase / starch synthase (EC 2.4.1.11);	GT	Glycosyl Transferases	33062	22
GH130_2	GH130's subfamily	GH	Glycoside Hydrolases	204356	21
GH87	Endo-α-1,3-glucanase / mutanase (EC 3.2.1.59);Mycodextranase / α-1,3-1,4-glucanase (EC 3.2.1.61);	GH	Glycoside Hydrolases	22752	21
GH5_18	GH5's subfamily	GH	Glycoside Hydrolases	3708	21
GT90	[inverting] UDP-Glc: protein O-β-glucosyltransferase (EC 2.4.1.-);(mannosyl) glucuronoxylomannan/galactoxylomannan β-1,2-xylosyltransferase (EC 2.4.2.-);[inverting] UDP-Xyl: protein O-β-xylosyltransferase (EC 2.4.2.-);	GT	Glycosyl Transferases	17262	21
GH51_2	GH51's subfamily	GH	Glycoside Hydrolases	8614	21
GH43_30	GH43's subfamily	GH	Glycoside Hydrolases	6138	21
GH51_9	GH51's subfamily	GH	Glycoside Hydrolases	307778	21
GT104	DTDP-L-Rha: α-L-rhamnosyltransferase (EC 2.4.1.-);	GT	Glycosyl Transferases	37786	20
GH55	Hesperidin 6-O-α-L-rhamnosyl-β-glucosidase (EC 3.2.1.168);Endo-β-1,3-glucanase / laminarinase (EC 3.2.1.39);Exo-β-1,3-glucanase (EC 3.2.1.58);	GH	Glycoside Hydrolases	1626	20
GT92	UDP-Gal: N-glycan core α-1,6-fucoside β-1,4-galactosyltransferase (EC 2.4.1.-);UDP-Gal: β-1,4-galactan β-1,4-galactosyltransferase / β-1,4-galactan synthase (EC 2.4.1.-);UDP-Gal: β-galactoside β-1,4-galactosyltransferase (EC 2.4.1.-);UDP-L-Arap: α-arabinopyranosyltransferase (EC 2.4.2.-);	GT	Glycosyl Transferases	888	20
GT10	4-galactosyl-N-acetylglucoside 3-α-L-fucosyltransferase (EC 2.4.1.152);Glycoprotein 3-α-L-fucosyltransferase (EC 2.4.1.214);3-galactosyl-N-acetylglucoside 4-α-L-fucosyltransferase (EC 2.4.1.65);	GT	Glycosyl Transferases	3660	20
GH67	Xylan α-1,2-(4-O-methyl)-glucuronidase (EC 3.2.1.131);α-glucuronidase (EC 3.2.1.139);	GH	Glycoside Hydrolases	11712	20
GH43_24	GH43's subfamily	GH	Glycoside Hydrolases	166952	20
AA1_3	AA1's subfamily	AA	Auxiliary Activities	1846	19
CBM4	Modules of approx. 150 residues found in bacterial enzymes. Binding of these modules has been demonstrated with xylan, β-1,3-glucan, β-1,3-1,4-glucan, β-1,6-glucan and amorphous cellulose but not with crystalline cellulose.	CBM	Carbohydrate-Binding Modules	6760	19
GH22	Lysozyme (EC 3.2.1.17);	GH	Glycoside Hydrolases	528	18
PL39	Poly-(MG)-lyase / MG-specific alginate lyase (EC 4.2.2.-);Poly(α-L-guluronate) lyase / G-specific alginate lyase (EC 4.2.2.11);Poly(β-mannuronate) lyase / M-specific alginate lyase (EC 4.2.2.3);	PL	Polysaccharide Lyases	187788	18
PL1_2	PL1's subfamily	PL	Polysaccharide Lyases	4102	18
CBM35	-	CBM	Carbohydrate-Binding Modules	11082	17
GH13_19	GH13's subfamily	GH	Glycoside Hydrolases	91966	17
GH13_38	GH13's subfamily	GH	Glycoside Hydrolases	33750	17
GH43_4	GH43's subfamily	GH	Glycoside Hydrolases	6742	16
CBM96	alginate binding	CBM	Carbohydrate-Binding Modules	1928	16
GH13_12	GH13's subfamily	GH	Glycoside Hydrolases	2962	16
GT2_Chitin_synth_2	GT2's subfamily	GT	Glycosyl Transferases	1830	16
GH13_46	GH13's subfamily	GH	Glycoside Hydrolases	56772	15
GT15	GDP-Man: α-1,2-mannosyltransferase (EC 2.4.1.-);GDP-Man: Man3GlcNAc2-PP-dolichol/Man4GlcNAc2-PP-dolichol α-1,2-mannosyltransferase (EC 2.4.1.131);	GT	Glycosyl Transferases	4060	15
GH16	[retaining] β-1,3-glucanosyltransglucosidase (EC 2.4.1.-);β-transglycosidase (EC 2.4.1.-);Chitin β-1,3/1,6-glucanosyltransferase (EC 2.4.1.-);Xyloglucan:xyloglucosyl transferase (EC 2.4.1.207);GlcNAc-α-1,4-Gal-releasing endo-β-galactosidase (EC 3.2.1.-);[retaining] β-1,3-glucanase (EC 3.2.1.-);α-carrageenase (EC 3.2.1.-);β-carrageenase (EC 3.2.1.-);Endo-β-1,4-galactosidase (EC 3.2.1.-);Keratan-su…	GH	Glycoside Hydrolases	29834	15
GH13_2	GH13's subfamily	GH	Glycoside Hydrolases	191046	15
CE17	Acetylmannan esterase (EC 3.1.1.-);	CE	Carbohydrate Esterases	16600	15
GT70	UDP-GlcA: β-glucuronosyltransferase (EC 2.4.1.17);	GT	Glycosyl Transferases	23430	15
GT23	Hexosyltransferases (EC 2.4.1.-);Chitin-oligosaccharide α-1,6-L-fucosyltransferase (EC 2.4.1.-);Glycoprotein 6-α-L-fucosyltransferase (EC 2.4.1.68);	GT	Glycosyl Transferases	12432	15
GT50	Dol-P-Man α-1,4-mannosyltransferase (EC 2.4.1.-);	GT	Glycosyl Transferases	2682	14
GH43_35	GH43's subfamily	GH	Glycoside Hydrolases	5156	14
GT13	Hexosyltransferases (EC 2.4.1.-);α-1,3-mannosyl-glycoprotein β-1,2-N-acetylglucosaminyltransferase (EC 2.4.1.101);	GT	Glycosyl Transferases	30782	14
GT61	UDP-Xyl: xylan arabinosyl 2-O-xylosyltransferase (EC 2.4.1.-);UDP-Xyl: xylan β-1,2-O-xylosyltransferase (EC 2.4.1.-);UDP-GlcNAc: protein O-β-N-acetylglucosaminyltransferase (EC 2.4.1.255);Protein O-mannose β-1,4-N-acetylglucosaminyltransferase (EC 2.4.1.312);UDP-Xyl: xylan β-1,4-xylosyltransferase (EC 2.4.2.-);Xylan α-1,3-L-arabinofuranosyltransferase (EC 2.4.2.-);UDP-Xyl: glycoprotein β-1,2-xylo…	GT	Glycosyl Transferases	1064	14
GH16_5	GH16's subfamily	GH	Glycoside Hydrolases	2218	14
CBM22	A xylan binding function has been demonstrated in several cases and affinity with mixed β-1,3/β-1,4-glucans in one. In several cases a thermostabilizing effect has also been seen.	CBM	Carbohydrate-Binding Modules	920	14
PL32	Poly(β-mannuronate) lyase / M-specific alginate lyase (EC 4.2.2.3);	PL	Polysaccharide Lyases	364	14
PL31	Endo-β-1,4-glucuronan lyase (EC 4.2.2.14);Poly(β-mannuronate) lyase / M-specific alginate lyase (EC 4.2.2.3);	PL	Polysaccharide Lyases	9812	14
PL8_2	PL8's subfamily	PL	Polysaccharide Lyases	25022	14
GH163	Endo-β-N-acetylglucosaminidase cleaving GlcNAc-β-1,2-Man (EC 3.2.1.-);	GH	Glycoside Hydrolases	380126	13
GH16_24	GH16's subfamily	GH	Glycoside Hydrolases	139240	13
GH31_19	GH31's subfamily	GH	Glycoside Hydrolases	92992	13
GH16_4	GH16's subfamily	GH	Glycoside Hydrolases	228	13
GH30_3	GH30's subfamily	GH	Glycoside Hydrolases	3502	13
GH43_28	GH43's subfamily	GH	Glycoside Hydrolases	4154	13
PL8_1	PL8's subfamily	PL	Polysaccharide Lyases	31676	13
GT43	Glycosyltransferases (EC 2.4.-.-);UDP-GlcA: β-1,4-galactosyl-xylosylprotein β-1,3-glucuronosyltransferase (EC 2.4.1.135);UDP-Xyl: xylan β-1,4-xylosyltransferase (EC 2.4.2.-);	GT	Glycosyl Transferases	262	12
CBM70	The hyaluronan-specific binding function of the N-terminal CBM70 module of Streptococcus pneumoniae hyaluronate lyase has been demonstrated.	CBM	Carbohydrate-Binding Modules	2752	12
CBM47	Modules of approx 150 residues. Fucose-binding activity demonstrated	CBM	Carbohydrate-Binding Modules	35188	12
GH151	α-L-fucosidase (EC 3.2.1.51);	GH	Glycoside Hydrolases	16250	12
GH13_15	GH13's subfamily	GH	Glycoside Hydrolases	342	12
CBM6	Modules of approx. 120 residues. The cellulose-binding function has been demonstrated in one case on amorphous cellulose and β-1,4-xylan. Some of these modules also bind β-1,3-glucan, β-1,3-1,4-glucan, and β-1,4-glucan.	CBM	Carbohydrate-Binding Modules	12688	12
GH43_22	GH43's subfamily	GH	Glycoside Hydrolases	2480	12
GT49	α-glucuronyltransferase (EC 2.4.1.-);	GT	Glycosyl Transferases	470	12
GH5_4	GH5's subfamily	GH	Glycoside Hydrolases	30984	12
GH5_46	GH5's subfamily	GH	Glycoside Hydrolases	1776	12
GH5_13	GH5's subfamily	GH	Glycoside Hydrolases	1176	12
GT33	GDP-Man: chitobiosyldiphosphodolichol β-1,4-mannosyltransferase (EC 2.4.1.142);	GT	Glycosyl Transferases	29302	12
GH138	Rhamnogalacturonan α-1,2-galacturonohydrolase (EC 3.2.1.173);	GH	Glycoside Hydrolases	107278	12
PL11_1	PL11's subfamily	PL	Polysaccharide Lyases	1428	12
GH130_3	GH130's subfamily	GH	Glycoside Hydrolases	1466	11
GH30_4	GH30's subfamily	GH	Glycoside Hydrolases	1364	11
GH98	Blood-group endo-β-1,4-galactosidase (EC 3.2.1.102);Endo-β-1,4-xylanase (EC 3.2.1.8);	GH	Glycoside Hydrolases	105432	11
GT105	Dol-P-Man:protein mannosyltransferase (EC 2.4.1.109);	GT	Glycosyl Transferases	444	11
GT57	Dolichyl-P-Glc:Glc1Man9GlcNAc2-PP-dolichol α-1,3-glucosyltransferase (EC 2.4.1.265);Dolichyl-P-Glc:Man9GlcNAc2-PP-dolichol α-1,3-glucosyltransferase (EC 2.4.1.267);	GT	Glycosyl Transferases	2016	11
GH43_18	GH43's subfamily	GH	Glycoside Hydrolases	1436	11
GH43_31	GH43's subfamily	GH	Glycoside Hydrolases	1062	11
CBM92	β-1,3- and β-1,6-glucan binding	CBM	Carbohydrate-Binding Modules	109354	11
GH13_44	GH13's subfamily	GH	Glycoside Hydrolases	2650	11
PL9_1	PL9's subfamily	PL	Polysaccharide Lyases	19360	11
GT62	[retaining] GDP-Man: [α-core-mannan] α-1,6-mannosyltransferase (EC 2.4.1.-);α-1,2-mannosyltransferase (EC 2.4.1.-);GDP-Man: Man2GlcNAc2-PP-dolichol α-1,6-mannosyltransferase (EC 2.4.1.257);	GT	Glycosyl Transferases	4632	10
AA1_2	AA1's subfamily	AA	Auxiliary Activities	2486	10
CBM57	Created from reading Schallus et al (2008) Mol Biol Cell. 19:3404-3414 [PMID: 18524852] and finding related domains attached to various glycosidases.	CBM	Carbohydrate-Binding Modules	984	10
GH135	[retaining] endo-α-1,4-N-acetylgalactosaminidase (EC 3.2.1.- );	GH	Glycoside Hydrolases	2780	10
GH5_7	GH5's subfamily	GH	Glycoside Hydrolases	828	10
CBM20	The granular starch-binding function has been demonstrated in several cases. Interact strongly with cyclodextrins. Often designated as starch-binding domains (SBD).	CBM	Carbohydrate-Binding Modules	474	10
GH55_3	GH55's subfamily	GH	Glycoside Hydrolases	5554	10
GH6	Endo-β-1,4-glucanase (EC 3.2.1.4);Lichenase / endo-β-1,3-1,4-glucanase (EC 3.2.1.73);Endo-β-1,4-xylanase (EC 3.2.1.8);Cellobiohydrolase (EC 3.2.1.91);	GH	Glycoside Hydrolases	1138	10
GH81	Endo-β-1,3-glucanase / laminarinase (EC 3.2.1.39);	GH	Glycoside Hydrolases	2348	10
GT34	UDP-Gal: galactoglucomannan α-1,6-galactosyltransferase (EC 2.4.1.-);α-1,2-galactosyltransferase (EC 2.4.1.-);Galactomannan α-1,6-galactosyltransferase (EC 2.4.1.-);UDP-Xyl: xyloglucan α-1,6-xylosyltransferase (EC 2.4.2.39);	GT	Glycosyl Transferases	2700	10
GH130_4	GH130's subfamily	GH	Glycoside Hydrolases	1498	10
GH30_5	GH30's subfamily	GH	Glycoside Hydrolases	906	10
PL30	Hyaluronate lyase (EC 4.2.2.1);	PL	Polysaccharide Lyases	410258	10
PL6_1	PL6's subfamily	PL	Polysaccharide Lyases	1170	10
GH43	α-1,2-L-arabinofuranosidase (EC 3.2.1.-);α-1,3-L-arabinofuranosidase (EC 3.2.1.-);α-1,4-L-arabinofuranosidase (EC 3.2.1.-);Exo-1,4-β-xylosidase (EC 3.2.1.-);Exo-α-1,5-L-arabinofuranosidase (EC 3.2.1.-);Exo-β-1,3-galactanase (EC 3.2.1.145);β-D-galactofuranosidase (EC 3.2.1.146);Xylan β-1,4-xylosidase (EC 3.2.1.37);α-L-arabinofuranosidase (EC 3.2.1.55);β-1,3-xylosidase (EC 3.2.1.72);Endo-β-1,4-xyla…	GH	Glycoside Hydrolases	9536	9
GT6	Fucosylgalactoside 3-α-galactosyltransferase (EC 2.4.1.37);Glycoprotein-fucosylgalactoside α-N-acetylgalactosaminyltransferase (EC 2.4.1.40);N-acetyllactoside 3-α-galactosyltransferase (EC 2.4.1.87);Globoside α-N-acetylgalactosaminyltransferase (EC 2.4.1.88);	GT	Glycosyl Transferases	718	9
GT12	UDP-GalNAc: (N-acetylneuraminyl)-galactosylglucosylceramide N-acetylgalactosaminyltransferase (EC 2.4.1.92);	GT	Glycosyl Transferases	3510	9
GH175	β-glucosidase (EC 3.2.1.21);	GH	Glycoside Hydrolases	1068	9
CBM5	Modules of approx. 60 residues found in bacterial enzymes. Chitin-binding described in several cases. Distantly related to the CBM12 family.	CBM	Carbohydrate-Binding Modules	1954	9
GT64	Glucuronyl-galactosyl-proteoglycan 4-α-N-acetylglucosaminyltransferase (EC 2.4.1.223);Glucuronosyl-N-acetylglucosaminyl-proteoglycan α-1,4-N-acetylglucosaminyltransferase (EC 2.4.1.224);	GT	Glycosyl Transferases	286	9
GH30_6	GH30's subfamily	GH	Glycoside Hydrolases	46694	9
GH16_21	GH16's subfamily	GH	Glycoside Hydrolases	1228	9
PL29	Chondroitin-sulfate ABC endolyase (EC 4.2.2.20);	PL	Polysaccharide Lyases	42776	9
PL4	Rhamnogalacturonan endolyase (EC 4.2.2.23);	PL	Polysaccharide Lyases	68358	9
PL38	Exo-β-1,4-glucuronan lyase (EC 4.2.2.-);Poly-(MG)-lyase / MG-specific alginate lyase (EC 4.2.2.-);Poly(α-L-guluronate) lyase / G-specific alginate lyase (EC 4.2.2.11);Endo-β-1,4-glucuronan lyase (EC 4.2.2.14);Poly(β-mannuronate) lyase / M-specific alginate lyase (EC 4.2.2.3);	PL	Polysaccharide Lyases	18428	9
AA5_2	AA5's subfamily	AA	Auxiliary Activities	190	8
GH91	Di-fructofuranose 1,2':2,3' dianhydride hydrolase (DFA IIIase) (EC 3.2.1.-);Inulin fructotransferase (DFA-I-forming) (EC 4.2.2.17);Inulin fructotransferase (DFA-III-forming) (EC 4.2.2.18);	GH	Glycoside Hydrolases	2500	8
GT2_Glyco_tranf_2_5	GT2's subfamily	GT	Glycosyl Transferases	1192	8
GH130	[inverting] β-mannoside phosphorylase (EC 2.4.1.-);β-1,3-oligomannan phosphorylase (EC 2.4.1.-);β-1,4-mannosylglucose phosphorylase (EC 2.4.1.281);β-1,4-mannooligosaccharide phosphorylase (EC 2.4.1.319);β-1,4-mannosyl-N-acetyl-glucosamine phosphorylase (EC 2.4.1.320);β-1,2-mannobiose phosphorylase (EC 2.4.1.339);β-1,2-oligomannan phosphorylase (EC 2.4.1.340);β-1,2-mannosidase (EC 3.2.1.197);	GH	Glycoside Hydrolases	1586	8
GH137	β-L-arabinofuranosidase (EC 3.2.1.185);	GH	Glycoside Hydrolases	348	8
GH164	β-mannosidase (EC 3.2.1.25);	GH	Glycoside Hydrolases	1030	8
CBM2	Modules of approx. 100 residues and which are found in a large number of bacterial enzymes. The cellulose-binding function has been demonstrated in many cases. Several of these modules have been shown to also bind chitin or xylan.	CBM	Carbohydrate-Binding Modules	682	8
GT52	CMP-NeuAc: β-galactoside α-2,6-sialyltransferase (EC 2.4.3.1);CMP-Neu5Ac: β-galactoside α-2,3-sialyltransferase (EC 2.4.3.4);CMP-Neu5Ac: N-acetyllactoside α-2,3-sialyltransferase (EC 2.4.3.6);	GT	Glycosyl Transferases	1798	8
GT112	ADP-glyceromannoheptose: glycoprotein O-heptosyltransferase (EC 2.4.99.-);	GT	Glycosyl Transferases	3002	8
GH142	β-L-arabinofuranosidase (EC 3.2.1.185);	GH	Glycoside Hydrolases	1342	8
GH182	β-D-galactofuranosidase (EC 3.2.1.146);	GH	Glycoside Hydrolases	1778	8
GH31_7	GH31's subfamily	GH	Glycoside Hydrolases	8666	8
GT116	UDP-GalA: RGI α-1,2-galacturonosyltransferase (EC 2.4.1.-);	GT	Glycosyl Transferases	2514	8
GT47	Glucomannan β-1,2-galactosyltransferase (EC 2.4.1.-);Pectin β-1,4-glucuronyltransferase (EC 2.4.1.-);Xyloglucan β-1,2-galactosyltransferase (EC 2.4.1.-);Xyloglucan β-1,2-galacturonyltransferase (EC 2.4.1.-);UDP-GlcA: N-acetylglucosaminyl-proteoglycan β-1,4-glucuronosyltransferase (EC 2.4.1.225);UDP-Xyl: xylan β-1,4-xylosyltransferase (EC 2.4.2.-);α-1,3-L-arabinofuranosyltransferase (EC 2.4.2.-);A…	GT	Glycosyl Transferases	392	8
CBM12	Modules of approx. 40-60 residues. The majority of these modules is found among chitinases where the function is chitin-binding. Distantly related to the CBM5 family.	CBM	Carbohydrate-Binding Modules	630	8
PL11	Rhamnogalacturonan endolyase (EC 4.2.2.23);Rhamnogalacturonan exolyase (EC 4.2.2.24);	PL	Polysaccharide Lyases	1408	8
PL27	L-rhamnose-α-1,4-D-glucuronate lyase (EC 4.2.2.28);	PL	Polysaccharide Lyases	8432	8
CBM61	Modules of approx. 150 residues found appended to GH16, GH30, GH31, GH43, GH53 and GH66 catalytic domains. A β-1,4-galactan binding function has been demonstrated for the CBM61 of Thermotoga maritima GH53 galactanase [PMID: 20826814].	CBM	Carbohydrate-Binding Modules	1988	7
GH16_8	GH16's subfamily	GH	Glycoside Hydrolases	1650	7
GH66	Dextran dextrinase (EC 2.4.1.2);Cycloisomaltooligosaccharide glucanotransferase (EC 2.4.1.248);Dextranase (EC 3.2.1.11);	GH	Glycoside Hydrolases	346	7
CE13	Pectin acetylesterase (EC 3.1.1.-);	CE	Carbohydrate Esterases	21182	7
GH130_1	GH130's subfamily	GH	Glycoside Hydrolases	2830	7
GH17	[retaining] β-1,3-glucanosyltransglucosidase (EC 2.4.1.-);ABA-specific β-glucosidase (EC 3.2.1.175);Endo-β-1,3-glucanase / laminarinase (EC 3.2.1.39);Exo-β-1,3-glucanase (EC 3.2.1.58);Lichenase / endo-β-1,3-1,4-glucanase (EC 3.2.1.73);	GH	Glycoside Hydrolases	1840	7
GH100	β-fructofuranosidase / invertase (EC 3.2.1.26);	GH	Glycoside Hydrolases	596	7
GH13_28	GH13's subfamily	GH	Glycoside Hydrolases	19214	7
GH31_20	GH31's subfamily	GH	Glycoside Hydrolases	188	7
GH58	Endo-α-sialidase (EC 3.2.1.129);	GH	Glycoside Hydrolases	778	7
GH55_2	GH55's subfamily	GH	Glycoside Hydrolases	656	7
AA15	Lytic chitin monooxygenase (EC 1.14.99.53);Lytic cellulose monooxygenase (C1-hydroxylating) (EC 1.14.99.54);	AA	Auxiliary Activities	66	6
GH43_19	GH43's subfamily	GH	Glycoside Hydrolases	614	6
GT108	GDP-α-D-Manp: β-1,2-D-mannosyltransferase (EC 2.4.1.374);	GT	Glycosyl Transferases	1018	6
GH13_25	GH13's subfamily	GH	Glycoside Hydrolases	148	6
GH150	L-carrageenase (EC 3.2.1.162);	GH	Glycoside Hydrolases	430	6
GT102	DTDP-L-Rha: N-acetylglucosaminyl-PP-decaprenol α-1,3-L-rhamnosyltransferase (EC 2.4.1.289);	GT	Glycosyl Transferases	592	6
GH166	[retaining] endo-α-1,4-N-acetylgalactosaminidase (EC 3.2.1.- );	GH	Glycoside Hydrolases	4162	6
GH139	α-2-O-Me-L-fucosidase (EC 3.2.1.-);	GH	Glycoside Hydrolases	9476	6
GH159	β-D-galactofuranosidase (EC 3.2.1.146);α-L-arabinofuranosidase (EC 3.2.1.55);	GH	Glycoside Hydrolases	380	6
GH16_2	GH16's subfamily	GH	Glycoside Hydrolases	1248	6
GH59	β-galactosylceramidase (EC 3.2.1.46);	GH	Glycoside Hydrolases	694	6
GT29	UDP-Gal: β-1,3-galactan β-1,6-galactosyltransferase (EC 2.4.1.-);UDP-Gal: β-1,6-galactan β-1,6-galactosyltransferase (EC 2.4.1.-);CMP-NeuAc: α-2,8-polysialyltransferase (EC 2.4.3.-);Sialyltransferase (EC 2.4.3.-);CMP-NeuAc: β-galactoside α-2,6-sialyltransferase (EC 2.4.3.1);CMP-Neu5Ac: α-N-acetylgalactoside α-2,6-sialyltransferase (EC 2.4.3.3);CMP-Neu5Ac: β-galactoside α-2,3-sialyltransferase (EC…	GT	Glycosyl Transferases	246	6
GH5_29	GH5's subfamily	GH	Glycoside Hydrolases	620	6
GT17	UDP-GlcNAc: β-1,4-mannosyl-glycoprotein β-1,4-N-acetylglucosaminyltransferase (EC 2.4.1.144);	GT	Glycosyl Transferases	3716	6
GH5_9	GH5's subfamily	GH	Glycoside Hydrolases	1796	6
GH72	[retaining] β-1,3-glucanosyltransglucosidase (EC 2.4.1.-);	GH	Glycoside Hydrolases	4612	6
GT59	Dol-P-Glc: Glc2Man9GlcNAc2-PP-Dol α-1,2-glucosyltransferase (EC 2.4.1.256);	GT	Glycosyl Transferases	794	6
GT80	CMP-NeuAc: β-galactoside α-2,6-sialyltransferase (EC 2.4.3.1);CMP-Neu5Ac: β-galactoside α-2,3-sialyltransferase (EC 2.4.3.4);	GT	Glycosyl Transferases	682	6
PL12_3	PL12's subfamily	PL	Polysaccharide Lyases	696	6
PL10_1	PL10's subfamily	PL	Polysaccharide Lyases	1092	6
PL26	Rhamnogalacturonan exolyase (EC 4.2.2.24);	PL	Polysaccharide Lyases	846	6
PL12_2	PL12's subfamily	PL	Polysaccharide Lyases	808	6
PL40	Ulvan lyase (EC 4.2.2.-);	PL	Polysaccharide Lyases	256	6
PL42	L-rhamnose-α-1,4-D-glucuronate lyase (EC 4.2.2.28);	PL	Polysaccharide Lyases	740	6
PL8_3	PL8's subfamily	PL	Polysaccharide Lyases	11822	6
GH143	2-keto-3-deoxy-D-lyxo-heptulosaric acid hydrolase (EC 3.2.1.-);	GH	Glycoside Hydrolases	432	5
GH165	β-galactosidase (EC 3.2.1.23);	GH	Glycoside Hydrolases	9136	5
GH43_16	GH43's subfamily	GH	Glycoside Hydrolases	394	5
GH16_6	GH16's subfamily	GH	Glycoside Hydrolases	3300	5
GH43_32	GH43's subfamily	GH	Glycoside Hydrolases	602	5
GH147	β-galactosidase (EC 3.2.1.23);Endo-β-1,4-galactanase (EC 3.2.1.89);	GH	Glycoside Hydrolases	226	5
GH5_2	GH5's subfamily	GH	Glycoside Hydrolases	42138	5
GT45	UDP-GlcNAc: α-N-acetylglucosaminyltransferase (EC 2.4.1.-);Glucuronosyl-N-acetylglucosaminyl-proteoglycan α-1,4-N-acetylglucosaminyltransferase (EC 2.4.1.224);	GT	Glycosyl Transferases	1290	5
GH168	Fucoidan (Ib) endo-α-1,3-L-fucosidase (EC 3.2.1.-);	GH	Glycoside Hydrolases	5432	5
CE15	4-O-methyl-glucuronoyl esterase (EC 3.1.1.117);	CE	Carbohydrate Esterases	582	5
GH117	α-neoagarobiosidase (EC 3.2.1.-);β-D-galactofuranosidase (EC 3.2.1.146);α-neoagaro-oligosaccharide hydrolase (EC 3.2.1.159);	GH	Glycoside Hydrolases	870	5
GH43_17	GH43's subfamily	GH	Glycoside Hydrolases	3780	5
GH93	Exo-α-1,5-L-arabinofuranosidase (EC 3.2.1.-);	GH	Glycoside Hydrolases	1050	5
GH55_1	GH55's subfamily	GH	Glycoside Hydrolases	1150	5
GH13_32	GH13's subfamily	GH	Glycoside Hydrolases	4586	5
GT91	β-1,2-mannobiose phosphorylase (EC 2.4.1.339);GDP-α-D-Manp: β-1,2-D-mannosyltransferase (EC 2.4.1.374);	GT	Glycosyl Transferases	7876	5
GH50	β-galactosidase (EC 3.2.1.23);β-agarase (EC 3.2.1.81);	GH	Glycoside Hydrolases	1034	5
PL22_2	PL22's subfamily	PL	Polysaccharide Lyases	334	5
PL37	Ulvan lyase (EC 4.2.2.-);Chondroitin-sulfate ABC endolyase (EC 4.2.2.20);Heparin-sulfate lyase / heparin lyase III (EC 4.2.2.8);	PL	Polysaccharide Lyases	3582	5
PL33_1	PL33's subfamily	PL	Polysaccharide Lyases	348	5
PL33_2	PL33's subfamily	PL	Polysaccharide Lyases	562	5
CBM21	Modules of approx. 100 residues. The granular starch-binding function has been demonstrated in one case. Sometimes designated as starch-binding domains (SBD).	CBM	Carbohydrate-Binding Modules	118	4
CBM46	Modules of approx. 100 residues, found at the C-terminus of several GH5 cellulases. Cellulose-binding function demonstrated in one case.	CBM	Carbohydrate-Binding Modules	142	4
GH43_20	GH43's subfamily	GH	Glycoside Hydrolases	326	4
PL1	Poly α-D-N-acetylgalactosaminuric acid lyase (EC 4.2.2.-);Pectin lyase (EC 4.2.2.10);Pectate lyase (EC 4.2.2.2);Exo-polygalacturonate lyase (EC 4.2.2.9);	PL	Polysaccharide Lyases	238	4
CBM11	Modules of approx. 180-200 residues. The CBM11 of Clotridium thermocellum Cel26A-Cel5E has been shown to bind both β-1,4-glucan and β-1,3-1,4-mixed linked glucans.	CBM	Carbohydrate-Binding Modules	320	4
GT2_Chitin_synth_1	GT2's subfamily	GT	Glycosyl Transferases	68	4
GT82	UDP-GalNAc: β-1,4-N-acetylgalactosaminyltransferase (EC 2.4.1.-);	GT	Glycosyl Transferases	536	4
GT77	Fucosylgalactoside 3-α-galactosyltransferase (EC 2.4.1.37);α-1,3-xylosyltransferase (EC 2.4.2.-);β-L-arabinofuranosyltransferase (EC 2.4.2.-);	GT	Glycosyl Transferases	1140	4
GH5_12	GH5's subfamily	GH	Glycoside Hydrolases	16690	4
GT2_Cellulose_synt	GT2's subfamily	GT	Glycosyl Transferases	272	4
CBM62	The CBM62 module of Clostridium thermocellum Cthe_2193 protein binds galactose moieties found on xyloglucan, arabinogalactan and galactomannan.	CBM	Carbohydrate-Binding Modules	4006	4
GH132	Exo-β-1,3-glucanase (EC 3.2.1.58);	GH	Glycoside Hydrolases	1944	4
GH5_45	GH5's subfamily	GH	Glycoside Hydrolases	554	4
CBM37	Modules of approx. 100 residues, conserved in numerous R. albus polysaccharide-degrading enzymes and other proteins from this bacterium. Several members of CBM37 have been shown to exhibit rather broad binding specificity to xylan, chitin, microcrystalline and phosphoric-acid swollen cellulose, as well as more heterogeneous substrates, such as alfalfa cell walls, banana stem and wheat straw.	CBM	Carbohydrate-Binding Modules	240	4
GH13_27	GH13's subfamily	GH	Glycoside Hydrolases	46224	4
CBM93	broad-specificity glycan binding	CBM	Carbohydrate-Binding Modules	3842	4
GH13_22	GH13's subfamily	GH	Glycoside Hydrolases	124	4
GH43_1	GH43's subfamily	GH	Glycoside Hydrolases	122	4
GT60	[retaining] UDP-GlcNAc: hydroxyproline polypeptide α-N-acetylglucosaminyltransferase (EC 2.4.1.-);[retaining] UDP-GlcNAc: polypeptide α-N-acetylglucosaminyltransferase (EC 2.4.1.-);	GT	Glycosyl Transferases	690	4
GT99	[retaining] CMP-β-KDO: 3-deoxy-β-D-manno-oct-2-ulosonic acid transferase (EC 2.4.3.-);	GT	Glycosyl Transferases	2534	4
PL15	Exo-heparin lyase (reducing-end specific) (EC 4.2.2.-);Oligoalginate lyase / exo-alginate lyase (EC 4.2.2.26);Poly(β-mannuronate) lyase / M-specific alginate lyase (EC 4.2.2.3);	PL	Polysaccharide Lyases	450	4
PL35	Chondroitin lyase / chondroitinase (EC 4.2.2.-);	PL	Polysaccharide Lyases	294	4
PL20	Endo-β-1,4-glucuronan lyase (EC 4.2.2.14);	PL	Polysaccharide Lyases	506	4
PL13	Heparin lyase / heparin lyase I (EC 4.2.2.7);	PL	Polysaccharide Lyases	7716	4
GH130_8	GH130's subfamily	GH	Glycoside Hydrolases	92	3
GT103	LPS β-N-acetylglucosaminyltransferase (EC 2.4.1.56);	GT	Glycosyl Transferases	258	3
CBM39	Modules generally found at the N-terminus of a GH16 module (itself frequently lacking a catalytic machinery) and more seldomly in isolation. The β-1,3-glucan binding function has been demonstrated, along with binding to lipopolysaccharide and lipoteichoic acid.	CBM	Carbohydrate-Binding Modules	46	3
GT16	α-1,6-mannosyl-glycoprotein 2-β-N-acetylglucosaminyltransferase (EC 2.4.1.143);	GT	Glycosyl Transferases	16	3
GH130_6	GH130's subfamily	GH	Glycoside Hydrolases	1448	3
GH5_50	GH5's subfamily	GH	Glycoside Hydrolases	476	3
GH5_8	GH5's subfamily	GH	Glycoside Hydrolases	614	3
GT38	CMP-NeuAc: α-2,8-polysialyltransferase (EC 2.4.3.-);CMP-NeuAc: alternating α-2,8/2,9-polysialyltransferase (EC 2.4.3.-);	GT	Glycosyl Transferases	300	3
CBM71	The two CBM71s of S. pneumoniae BgaA bind lactose and LacNAc.	CBM	Carbohydrate-Binding Modules	134	3
CBM44	The C-terminal CBM44 module of the Clostridium thermocellum enzyme has been demonstrated to bind equally well cellulose and xyloglucan	CBM	Carbohydrate-Binding Modules	274	3
GH181	Exo-α-sialidase (EC 3.2.1.18);	GH	Glycoside Hydrolases	1364	3
GH82	Ι-carrageenase (EC 3.2.1.157);	GH	Glycoside Hydrolases	126	3
GT58	Dol-P-Man: Man5GlcNAc2-PP-Dol α-1,3-mannosyltransferase (EC 2.4.1.258);	GT	Glycosyl Transferases	646	3
GH148	[retaining] β-1,3-glucanase (EC 3.2.1.-);Endo-β-1,4-glucanase (EC 3.2.1.4);Lichenase / endo-β-1,3-1,4-glucanase (EC 3.2.1.73);	GH	Glycoside Hydrolases	528	3
GH43_29	GH43's subfamily	GH	Glycoside Hydrolases	224	3
CBM54	Binding to xylan, yeast cell wall glucan and chitin shown in Dvortsov et al., Microbiology UK (2009) in press.	CBM	Carbohydrate-Binding Modules	100	3
GH30	β-1,6-glucosidase (EC 3.2.1.-);Glucuronoxylan endo-β-1,4-xylanase (EC 3.2.1.-);Xylan exo-β-1,4-xylobiosidase (EC 3.2.1.-);Glucuronoarabinoxylan-specific endo-β-1,4-xylanase (EC 3.2.1.136);[inverting] oligosaccharide reducing-end xylanase (EC 3.2.1.156);Endo-β-1,6-galactanase (EC 3.2.1.164);Baicalin β-glucuronidase (EC 3.2.1.167);β-glucosidase (EC 3.2.1.21);Galactan exo-1,6-β-galactobiohydrolase (…	GH	Glycoside Hydrolases	212	3
AA3_4	AA3's subfamily	AA	Auxiliary Activities	1054	3
CBM26	Starch-binding function demonstrated in two cases.	CBM	Carbohydrate-Binding Modules	226	3
PL22_1	PL22's subfamily	PL	Polysaccharide Lyases	372	3
PL4_1	PL4's subfamily	PL	Polysaccharide Lyases	186	3
PL15_2	PL15's subfamily	PL	Polysaccharide Lyases	224	3
PL9_3	PL9's subfamily	PL	Polysaccharide Lyases	380	3
GH13_42	GH13's subfamily	GH	Glycoside Hydrolases	304	2
GH13_1	GH13's subfamily	GH	Glycoside Hydrolases	7046	2
GH30_2	GH30's subfamily	GH	Glycoside Hydrolases	2310	2
GH128	Endo-β-1,3-glucanase / laminarinase (EC 3.2.1.39);Exo-β-1,3-glucanase (EC 3.2.1.58);	GH	Glycoside Hydrolases	18	2
GH31_5	GH31's subfamily	GH	Glycoside Hydrolases	2620	2
GH5_38	GH5's subfamily	GH	Glycoside Hydrolases	100	2
GH5_53	GH5's subfamily	GH	Glycoside Hydrolases	142	2
GT98	Dol-P-Man : protein [tryptophan] α-C-mannosyltransferase (EC 2.4.1.-);	GT	Glycosyl Transferases	34	2
GH5_21	GH5's subfamily	GH	Glycoside Hydrolases	496	2
GH43_33	GH43's subfamily	GH	Glycoside Hydrolases	428	2
GT44	UDP-Glc: α-glucosyltransferase (EC 2.4.1.-);UDP-GlcNAc: α-N-acetylglucosaminyltransferase (EC 2.4.1.-);[retaining] UDP-GlcNAc: polypeptide α-N-acetylglucosaminyltransferase (EC 2.4.1.-);	GT	Glycosyl Transferases	38	2
GH43_8	GH43's subfamily	GH	Glycoside Hydrolases	118	2
GH5_49	GH5's subfamily	GH	Glycoside Hydrolases	624	2
GT54	α-1,3-mannosyl-glycoprotein 4-β-N-acetylglucosaminyltransferase (EC 2.4.1.145);UDP-GlcNAc: GnGnGnGn tetraantennary-glycoprotein β-1,4-N-acetylglucosaminyltransferase (EC 2.4.1.201);	GT	Glycosyl Transferases	82	2
GH130_11	GH130's subfamily	GH	Glycoside Hydrolases	244	2
GH5_25	GH5's subfamily	GH	Glycoside Hydrolases	2494	2
GH90	Endo-α-L-1,3-rhamnosidase (EC 3.2.1.-);	GH	Glycoside Hydrolases	2558	2
GT68	GDP-L-Fuc: protein O-α-L-fucosyltransferase (EC 2.4.1.221);	GT	Glycosyl Transferases	104	2
GH43_23	GH43's subfamily	GH	Glycoside Hydrolases	164	2
GH56	Chondroitinase / chondroitin hydrolase (EC 3.2.1.-);Hyaluronidase / hyaluronoglucosaminidase (EC 3.2.1.35);	GH	Glycoside Hydrolases	28	2
CBM23	Mannan-binding function demonstrated in one case.	CBM	Carbohydrate-Binding Modules	50	2
CBM65	CBM65A and CBM65B, derived from Eubacterium cellulosolvens endoglucanase EcCel5A, bind to a range of β-glucans but, uniquely, display significant preference for xyloglucan	CBM	Carbohydrate-Binding Modules	140	2
CBM58	The CBM58 module of the Bacteroides thetaiotaomicron SusG protein has been shown to bind maltoheptaose	CBM	Carbohydrate-Binding Modules	108	2
CBM73	Modules of approx 65 residues found on various enzymes active of chitin. Chitin-binding function demonstrated for the Cellvibrio japonicus CjLPMO10A protein.	CBM	Carbohydrate-Binding Modules	166	2
GH43_5	GH43's subfamily	GH	Glycoside Hydrolases	266	2
GH120	Xylan β-1,4-xylosidase (EC 3.2.1.37);	GH	Glycoside Hydrolases	160	2
GH31_9	GH31's subfamily	GH	Glycoside Hydrolases	198	2
GH5_41	GH5's subfamily	GH	Glycoside Hydrolases	402	2
GT65	GDP-L-Fuc: protein O-α-L-fucosyltransferase (EC 2.4.1.221);	GT	Glycosyl Transferases	64	2
GT48	UDP-Glc: β-1,3-glucan synthase / callose synthase (EC 2.4.1.34);	GT	Glycosyl Transferases	1466	2
GT75	UDP-Glc: self-glucosylating β-glucosyltransferase (EC 2.4.1.-);NDP-pyranose mutase (EC 5.4.99.-);UDP-L-arabinopyranose mutase (EC 5.4.99.30);	GT	Glycosyl Transferases	372	2
GT72	UDP-Glc: DNA α-glucosyltransferase (EC 2.4.1.26);	GT	Glycosyl Transferases	392	2
CBM84	Modules of approx. 140 aminoacids appended to enzymes of different families of CAZymes. A xanthan-binding function was reported for the GH9 xanthanase of Paenibacillus nanensis by Moroz et al. ACS Catal., 2018, 8 (7), pp 6021-6034.	CBM	Carbohydrate-Binding Modules	216	2
GT40	UDP-Galf: β-1,3-galactofuranosyltransferase (EC 2.4.1.-);	GT	Glycosyl Transferases	118	2
CBM68	Binding to maltotriose and maltotetraose shown for the pullulanase of Anoxybacillus sp. LM18-11. Binding function derived from crystal structure and deletion of the CBM, which showed reduced specific activity and increased Km value compared to the wild type enzyme.	CBM	Carbohydrate-Binding Modules	324	2
GH13_34	GH13's subfamily	GH	Glycoside Hydrolases	100	2
GH157	Endo-β-1,3-glucanase / laminarinase (EC 3.2.1.39);	GH	Glycoside Hydrolases	172	2
GH16_19	GH16's subfamily	GH	Glycoside Hydrolases	644	2
CBM94	N-Acetylglucosamine binding	CBM	Carbohydrate-Binding Modules	78	2
GH16_18	GH16's subfamily	GH	Glycoside Hydrolases	834	2
PL10	Pectate lyase (EC 4.2.2.2);	PL	Polysaccharide Lyases	152	2
PL10_2	PL10's subfamily	PL	Polysaccharide Lyases	124	2
PL6_2	PL6's subfamily	PL	Polysaccharide Lyases	3704	2
PL41	Poly(β-mannuronate) lyase / M-specific alginate lyase (EC 4.2.2.3);	PL	Polysaccharide Lyases	230	2
AA14	Lytic xylan monooxygenase / xylan oxidase (glycosidic bond-cleaving) (EC 1.14.99.-);	AA	Auxiliary Activities	616	1
GH30_7	GH30's subfamily	GH	Glycoside Hydrolases	48	1
GH5_22	GH5's subfamily	GH	Glycoside Hydrolases	20	1
GH43_6	GH43's subfamily	GH	Glycoside Hydrolases	150	1
GH51_3	GH51's subfamily	GH	Glycoside Hydrolases	64	1
GH51_4	GH51's subfamily	GH	Glycoside Hydrolases	328	1
GH5_5	GH5's subfamily	GH	Glycoside Hydrolases	16	1
CBM31	Binding to β-1,3-xylan has been demonstrated for the C-terminal module of the β-1,3-xylanase of Alcaligenes sp. XY234.	CBM	Carbohydrate-Binding Modules	12	1
GH5_39	GH5's subfamily	GH	Glycoside Hydrolases	186	1
GH5_42	GH5's subfamily	GH	Glycoside Hydrolases	38	1
GH71	Endo-α-1,3-glucanase / mutanase (EC 3.2.1.59);	GH	Glycoside Hydrolases	12	1
CBM56	β-1,3-glucan binding function demonstrated by Yamamoto et al. (1998) FEBS Letters 433:41-43 [PMID: 9738929]	CBM	Carbohydrate-Binding Modules	18	1
GH11	Xylan β-1,4-xylosidase (EC 3.2.1.37);Endo-β-1,4-xylanase (EC 3.2.1.8);	GH	Glycoside Hydrolases	3820	1
GH43_21	GH43's subfamily	GH	Glycoside Hydrolases	176	1
GH54	β-galactosidase (EC 3.2.1.23);Xylan β-1,4-xylosidase (EC 3.2.1.37);α-L-arabinofuranosidase (EC 3.2.1.55);	GH	Glycoside Hydrolases	480	1
CBM27	Mannan-binding function demonstrated in two cases	CBM	Carbohydrate-Binding Modules	436	1
GH152	Endo-β-1,3-glucanase / laminarinase (EC 3.2.1.39);	GH	Glycoside Hydrolases	22	1
GH31_6	GH31's subfamily	GH	Glycoside Hydrolases	290	1
GH43_27	GH43's subfamily	GH	Glycoside Hydrolases	148	1
GH43_7	GH43's subfamily	GH	Glycoside Hydrolases	50	1
GH12	Xyloglucan-specific endo-β-1,4-glucanase / endo-xyloglucanase (EC 3.2.1.151);Endo-β-1,4-glucanase (EC 3.2.1.4);Lichenase / endo-β-1,3-1,4-glucanase (EC 3.2.1.73);	GH	Glycoside Hydrolases	18	1
GH14	[inverting] β-amylase (EC 3.2.1.2);	GH	Glycoside Hydrolases	38	1
GT97	CMP-NeuAc: α-galactoside-a-(2,6)-sialyltransferase (EC 2.4.3.-);	GT	Glycosyl Transferases	706	1
GH167	β-neocarrabiosidase (EC 3.2.1.-);κ-neocarrabiosidase (EC 3.2.1.-);	GH	Glycoside Hydrolases	2562	1
GH43_9	GH43's subfamily	GH	Glycoside Hydrolases	16	1
CBM72	Modules of 130-180 residues found at the C-terminus glycoside hydrolases from various families, sometimes as tandem repeats. The CBM72 found on an endoglucanase from an uncultivated microorganism was found to bind a broad spectrum of polysaccharides including soluble and insoluble cellulose, β-1,3/1,4-mixed linked glucans, xylan, and β-mannan [PMID=26765840].	CBM	Carbohydrate-Binding Modules	300	1
CBM97	polygalacturonic acid binding	CBM	Carbohydrate-Binding Modules	66	1
GH130_16	GH130's subfamily	GH	Glycoside Hydrolases	12	1
GH173	β-galactosidase (EC 3.2.1.23);	GH	Glycoside Hydrolases	28	1
GH68_2	GH68's subfamily	GH	Glycoside Hydrolases	34	1
GT78	Mannosyl-3-phosphoglycerate synthase / [retaining] GDP-Man: 3-phosphoglycerate α-mannosyltransferase (EC 2.4.1.217);	GT	Glycosyl Transferases	44	1
GH31_16	GH31's subfamily	GH	Glycoside Hydrolases	306	1
GH46	Chitosanase (EC 3.2.1.132);	GH	Glycoside Hydrolases	810	1
AA3_3	AA3's subfamily	AA	Auxiliary Activities	52	1
GH5_37	GH5's subfamily	GH	Glycoside Hydrolases	50	1
GT114	β-xylosyltransferase (EC 2.4.1.-);	GT	Glycosyl Transferases	32	1
CBM36	Modules of approx. 120-130 residues displaying structural similarities to CBM6 modules. The only CBM36 currently characterised, that from Paenbacillus polymyxa xylanase 43A, shows calcium-dependent binding of xylans and xylooligosaccharides. X-ray crystallography shows that there is a direct interaction between calcium and ligand.	CBM	Carbohydrate-Binding Modules	224	1
CBM63	The CBM63 module of Bacillus subtilis expansin EXLX1 has been shown to bind cellulose.	CBM	Carbohydrate-Binding Modules	56	1
GH107	Endo-α-1,3-L-fucanase (EC 3.2.1.211);Endo-α-1,4-L-fucanase (EC 3.2.1.212);	GH	Glycoside Hydrolases	218	1
GH124	Endo-β-1,4-glucanase (EC 3.2.1.4);	GH	Glycoside Hydrolases	8	1
CBM42	Modules of approx. 160 residues found mostly at the C-terminus of GH54 catalytic domains. Binding to arabinofuranose (present in arabinoxylan) has been demonstrated.	CBM	Carbohydrate-Binding Modules	1358	1
GH13_37	GH13's subfamily	GH	Glycoside Hydrolases	62	1
GH158	Endo-β-1,3-glucanase / laminarinase (EC 3.2.1.39);	GH	Glycoside Hydrolases	160	1
CBM88	Binding to terminal galactose in galactoxyloglucan and galactomannan	CBM	Carbohydrate-Binding Modules	14	1
GH51	Arabinoxylan exo-α-1,3-L-arabinofuranosidase (EC 3.2.1.-);Xylan β-1,4-xylosidase (EC 3.2.1.37);Endo-β-1,4-glucanase (EC 3.2.1.4);α-L-arabinofuranosidase (EC 3.2.1.55);Endo-β-1,3(4)-glucanase / lichenase-laminarinase (EC 3.2.1.6);Endo-β-1,4-xylanase (EC 3.2.1.8);Cellobiohydrolase (EC 3.2.1.91);	GH	Glycoside Hydrolases	116	1
GH19_2	GH19's subfamily	GH	Glycoside Hydrolases	224	1
GT63	UDP-Glc: DNA β-glucosyltransferase (EC 2.4.1.27);	GT	Glycosyl Transferases	86	1
GH5_23	GH5's subfamily	GH	Glycoside Hydrolases	56	1
GT93	α-glucuronyltransferase (EC 2.4.1.-);	GT	Glycosyl Transferases	228	1
CBM69	starch-binding function demonstrated in one case; distantly related to families CBM20 and CBM48	CBM	Carbohydrate-Binding Modules	2950	1
GH5_55	GH5's subfamily	GH	Glycoside Hydrolases	90	1
GH5_27	GH5's subfamily	GH	Glycoside Hydrolases	90	1
CBM35inCE17	-	CBM	Carbohydrate-Binding Modules	90	1
GH16_23	GH16's subfamily	GH	Glycoside Hydrolases	6696	1
GH13_40	GH13's subfamily	GH	Glycoside Hydrolases	36	1
PL11_2	PL11's subfamily	PL	Polysaccharide Lyases	6	1
PL14_3	PL14's subfamily	PL	Polysaccharide Lyases	14	1
PL33	Hyaluronate lyase (EC 4.2.2.1);Chondroitin-sulfate ABC endolyase (EC 4.2.2.20);Gellan lyase (EC 4.2.2.25);Chondroitin AC lyase (EC 4.2.2.5);	PL	Polysaccharide Lyases	180	1
PL17_1	PL17's subfamily	PL	Polysaccharide Lyases	100	1
PL2	Pectate lyase (EC 4.2.2.2);Exo-polygalacturonate lyase (EC 4.2.2.9);	PL	Polysaccharide Lyases	52	1
PL4_5	PL4's subfamily	PL	Polysaccharide Lyases	422	1
PL1_6	PL1's subfamily	PL	Polysaccharide Lyases	594	1
PL5	Endo-β-1,4-glucuronan lyase (EC 4.2.2.14);Poly(β-mannuronate) lyase / M-specific alginate lyase (EC 4.2.2.3);	PL	Polysaccharide Lyases	44	1
PL6	Alginate lyase (EC 4.2.2.-);Oligo-α-L-guluronate lyase / exo-acting α-L-guluronan lyase (EC 4.2.2.-);Poly-(MG)-lyase / MG-specific alginate lyase (EC 4.2.2.-);Poly(α-L-guluronate) lyase / G-specific alginate lyase (EC 4.2.2.11);Chondroitinase B (EC 4.2.2.19);Oligoalginate lyase / exo-alginate lyase (EC 4.2.2.26);Poly(β-mannuronate) lyase / M-specific alginate lyase (EC 4.2.2.3);	PL	Polysaccharide Lyases	10	1
PL4_2	PL4's subfamily	PL	Polysaccharide Lyases	40	1
PL23	Chondroitin lyase / chondroitinase (EC 4.2.2.-);	PL	Polysaccharide Lyases	106	1
PL14	Alginate lyase (EC 4.2.2.-);Endo-β-1,4-glucuronan lyase (EC 4.2.2.14);Oligoalginate lyase / exo-alginate lyase (EC 4.2.2.26);Poly(β-mannuronate) lyase / M-specific alginate lyase (EC 4.2.2.3);	PL	Polysaccharide Lyases	2	1
PL2_2	PL2's subfamily	PL	Polysaccharide Lyases	2016	1
PL4_4	PL4's subfamily	PL	Polysaccharide Lyases	24	1

## Sheet: Table S3
Supplementary Table S3. Significant differences between the LP and FM groups based on the Wilcoxon rank-sum test (with FDR correction)
Name	FM-Mean(%)	FM-Sd(%)	LP-Mean(%)	LP-Sd(%)	Pvalue	Fold Change	Corrected pvalue	Lower ci	Upper ci	Effectsize
GT32	0.3072	0.16664	0.33182	0.25537	0.5443		0.6543	-0.07697	0.02202	-0.02462
CE7	1.18272	0.30173	1.27562	0.27061	0.01466		0.04941	-0.1554	-0.02563	-0.09291
CE4	3.83093	1.7835	5.0716	2.12714	4.52e-07		2e-05	-1.704	-0.7947	-1.241
GT4	6.31274	1.38766	6.17051	0.67015	0.532		0.6434	-0.1102	0.3942	0.1422
GH23	2.73018	0.61584	3.07417	0.90865	0.00109		0.00688	-0.5157	-0.1754	-0.344
GT41	4.16901	1.14343	4.67497	1.24197	0.00019		0.00193	-0.7752	-0.2546	-0.5059
GH20	1.01744	0.37683	0.99932	0.33275	0.323		0.4436	-0.06046	0.09867	0.01816
GT5	1.65281	0.31813	1.75626	0.24284	0.04521		0.1077	-0.1749	-0.03963	-0.1034
CE1	4.77182	2.62318	3.81772	1.31548	0.00102		0.00656	0.4848	1.428	0.954
GH25	1.4128	0.4622	1.67179	0.35719	3.42e-07		2e-05	-0.3516	-0.1575	-0.259
GH73	2.57332	0.7148	2.77195	0.76438	0.06612		0.1421	-0.3671	-0.02957	-0.1986
GH1	2.9438	1.00971	2.58686	0.91597	0.00285		0.01372	0.1433	0.5867	0.3569
GH29	0.66875	0.2871	0.74259	0.26762	0.01538		0.05148	-0.1342	-0.01061	-0.07383
CBM50	0.75636	0.34866	0.59476	0.25972	0.00025		0.00235	0.09086	0.2288	0.1616
GH138	0.12685	0.10739	0.14504	0.09252	0.0269		0.07503	-0.03992	0.00438	-0.01819
GT20	0.15418	0.16671	0.10142	0.12732	0.00012		0.0015	0.01966	0.0875	0.05276
GH89	0.1227	0.09662	0.1115	0.0782	0.4901		0.6129	-0.00781	0.03237	0.0112
GH8	0.09204	0.12812	0.07022	0.07741	0.8443		0.8854	-0.0011	0.04644	0.02182
GH171	0.0492	0.05698	0.05465	0.05163	0.1317		0.2359	-0.01795	0.00815	-0.00545
GH78	0.04874	0.03984	0.03813	0.03724	0.0032		0.01504	0.00218	0.01929	0.01062
GH31_3	0.04986	0.07338	0.0355	0.04361	0.1808		0.2929	0.00023	0.02822	0.01436
GH28	0.04284	0.03685	0.03257	0.03614	0.0005		0.00389	0.00233	0.01933	0.01027
PL9_2	0.03713	0.08816	0.02001	0.02378	0.2265		0.3508	0.0039	0.03232	0.01712
GH31_2	0.00654	0.00745	0.00523	0.00658	0.059		0.1319	-0.00025	0.00286	0.00131
CBM93	0.00468	0.01636	0.00456	0.01645	0.1179		0.2197	-0.00372	0.00377	0.00012
GH13_17	0.00347	0.01586	0.00094	0.00265	0.00453		0.01918	0.00039	0.00496	0.00253
CBM61	0.00238	0.00391	0.00128	0.00189	0.03247		0.08441	0.00043	0.00183	0.00111
GH91	0.0018	0.00381	0.00162	0.00278	0.391		0.5095	-0.00047	0.001	0.00019
GH6	0.00155	0.00496	0.00058	0.00148	0.01619		0.05325	0.0002	0.00179	0.00097
GH30_5	0.00132	0.00185	0.00071	0.00149	6e-05		0.00084	0.00022	0.001	0.00061
GH43_31	0.00116	0.00369	0.00055	0.0022	0.2315		0.3575	-6e-05	0.00135	0.0006
GT59	0.00104	0.0072	1.92e-06	2e-05	0.00097		0.00644	0.00018	0.00228	0.00104
PL4_5	5e-05	0.00023	0.00066	0.00186	4.37e-07		2e-05	-0.00094	-0.00034	-0.00061
GT47	0.00051	0.00286	0.00012	0.0007	0.266		0.3903	7.11e-07	0.00094	0.00039
GH43_33	0.00043	0.00149	0.00014	0.0008	0.00515		0.02133	4e-05	0.00057	0.00029
PL1	0.0004	0.00104	0.00011	0.00045	0.00083		0.00583	0.00012	0.00048	0.00029
GH19_2	0.00017	0.00061	8e-05	0.00029	0.7181		0.798	-2e-05	0.0002	8e-05
CBM54	5e-05	0.00022	0.00017	0.00065	0.06604		0.1421	-0.00024	-2e-05	-0.00012
GH31_6	0.00017	0.00133	4.51e-06	6e-05	0.1758		0.2869	-2.4e-06	0.00042	0.00016
GH30_7	9e-05	0.00041	7e-05	0.00039	0.3108		0.4387	-8e-05	0.00011	2e-05
GH13_40	7e-05	0.00053	3e-05	0.00022	0.525		0.6394	-3e-05	0.00016	4e-05
GT44	0	0	6e-05	0.00028	0.00238		0.01177	-0.00011	-2e-05	-6e-05
GH2	1.8508	0.53368	1.8192	0.46699	0.2072		0.3262	-0.09057	0.1418	0.03161
GH95	0.79986	0.28682	0.70509	0.23917	8e-05		0.00106	0.03078	0.1569	0.09475
GT83	0.30306	0.14669	0.27772	0.12501	0.2509		0.3777	-0.00405	0.05549	0.02534
CBM34	0.26268	0.16366	0.31276	0.13898	0.0064		0.02595	-0.08392	-0.0144	-0.05008
GH130_2	0.183	0.30211	0.13299	0.11924	0.3525		0.4714	-0.00285	0.1064	0.05
GT14	0.12412	0.10827	0.10866	0.09203	0.8402		0.8854	-0.00869	0.03845	0.01545
CE5	0.12729	0.15656	0.07127	0.13998	0.00022		0.00218	0.01953	0.08825	0.05602
GH183	0.12565	0.17931	0.06601	0.07657	0.01779		0.05681	0.02678	0.0928	0.05964
GH136	0.08433	0.0721	0.08542	0.05115	0.07181		0.151	-0.01598	0.01306	-0.00109
GH110	0.06301	0.05833	0.05657	0.05487	0.13		0.2336	-0.00644	0.01913	0.00643
GH31_19	0.04314	0.03032	0.0661	0.0417	2.05e-06		6e-05	-0.03155	-0.01484	-0.02295
GH31	0.05469	0.03265	0.05171	0.0325	0.3342		0.4509	-0.00545	0.01044	0.00297
GH97	0.04941	0.10232	0.03989	0.08386	0.00482		0.02027	-0.01252	0.03007	0.00952
GH5_2	0.01948	0.03116	0.03684	0.05224	5e-05		0.00079	-0.02736	-0.00786	-0.01736
CE9	3.20013	1.10489	2.76553	0.74817	0.00231		0.01177	0.2257	0.6563	0.4345
GH51_1	0.02868	0.02577	0.01664	0.01567	1.6e-07		1e-05	0.00719	0.01701	0.01203
CE3	1.34301	0.36726	1.60004	0.62419	2e-05		0.00033	-0.377	-0.1407	-0.257
CBM48	0.30583	0.16504	0.36475	0.186	0.01034		0.03776	-0.0996	-0.02257	-0.05892
PL8	0.22701	0.15837	0.22736	0.07757	0.1211		0.2225	-0.02698	0.02942	-0.00035
GH30_6	0.01663	0.03476	0.02638	0.05512	0.2446		0.3725	-0.02075	0.00067	-0.00974
GH37	0.11012	0.20063	0.07768	0.12041	0.4532		0.5755	-0.00533	0.07059	0.03245
GH119	0.07374	0.0428	0.08025	0.04078	0.1451		0.2551	-0.01597	0.00307	-0.00651
AA2	0.06545	0.08534	0.05211	0.06398	0.9443		0.9599	-0.00527	0.03207	0.01334
CBM13	0.01182	0.01244	0.013	0.01557	0.8029		0.8665	-0.00448	0.00224	-0.00119
CBM66	0.05848	0.07242	0.04663	0.04692	0.5558		0.6621	-0.00188	0.02536	0.01185
GH79	0.05623	0.04384	0.04322	0.0338	0.02879		0.0785	0.00433	0.02218	0.01301
CBM91	0.04088	0.03585	0.05135	0.05169	0.1224		0.2236	-0.02037	-0.00075	-0.01046
AA12	0.01925	0.05556	0.00477	0.01481	0.00037		0.00329	0.0056	0.02439	0.01448
GT73	0.03196	0.04599	0.02146	0.02704	0.05792		0.1311	0.00252	0.01904	0.01049
GH30_1	0.02841	0.04669	0.01938	0.02008	0.358		0.4754	0.00136	0.01767	0.00903
GH13_41	0.01587	0.01098	0.02536	0.023	0.00126		0.00729	-0.01377	-0.00537	-0.0095
CBM6	0.00984	0.01541	0.00774	0.00971	0.8474		0.8854	-0.0007	0.00505	0.0021
GH5_4	0.01274	0.01923	0.01887	0.02486	0.2654		0.3903	-0.01113	-0.0008	-0.00614
GH16	0.01651	0.04224	0.01237	0.02025	0.1382		0.2469	-0.00257	0.01214	0.00414
PL29	0.01245	0.03153	0.01343	0.02978	0.09108		0.1812	-0.00769	0.0064	-0.00098
GH116	0.004	0.00534	0.00307	0.00391	0.2952		0.4219	-0.00019	0.00206	0.00093
GH140	0.0081	0.00882	0.00681	0.00769	0.6823		0.7674	-0.00069	0.00327	0.00128
CBM4	0.00662	0.02031	0.00675	0.01969	0.8115		0.8724	-0.0046	0.00426	-0.00013
GH43_17	0.00323	0.0056	0.0023	0.00394	0.07185		0.151	-0.00014	0.00199	0.00093
GH5_18	0.00405	0.00586	0.0023	0.00325	0.03662		0.09263	0.00076	0.00293	0.00175
CBM70	0.00234	0.00284	0.00283	0.00331	0.1819		0.2939	-0.00117	0.00017	-0.00049
GH30_3	0.00186	0.00471	0.00163	0.0029	0.409		0.5281	-0.0006	0.00122	0.00023
GH55	0.0019	0.00357	0.00106	0.00133	0.9143		0.9361	0.00027	0.00149	0.00084
GT10	0.00345	0.00616	0.00285	0.00558	0.2349		0.3618	-0.00074	0.00196	0.0006
GH16_6	0.00063	0.00097	0.00212	0.00322	1.15e-07		1e-05	-0.00201	-0.00095	-0.00148
GH5_13	0.0013	0.00267	0.00081	0.00165	0.5511		0.6597	-2.05e-06	0.00104	0.00048
PL11	0.00153	0.00385	0.00055	0.00169	0.1593		0.2691	0.00035	0.00164	0.00098
GH55_2	0.00092	0.00135	0.00044	0.0007	0.00073		0.00527	0.00024	0.00073	0.00048
GH55_3	0.00147	0.00214	0.00434	0.01225	0.114		0.2149	-0.00498	-0.00103	-0.00287
PL15	0.0006	0.0016	0.00038	0.0015	0.09716		0.1903	-0.00012	0.00056	0.00022
GT43	0.00089	0.00581	0	0	0.00134		0.00747	0.00014	0.00211	0.00089
GH5_21	0.00045	0.0009	0.00039	0.00073	0.8462		0.8854	-0.00014	0.00026	5e-05
GH159	0.00069	0.00218	0.0001	0.00033	0.04528		0.1077	0.00027	0.00098	0.00059
GH68_1	0.00221	0.00406	0.00291	0.00409	0.07152		0.151	-0.00165	0.00027	-0.00071
GH5_8	0.00015	0.00045	0.00063	0.00156	2e-05		0.00033	-0.00076	-0.00023	-0.00049
GT29	0.00063	0.00152	0.0001	0.00041	3.45e-07		2e-05	0.00029	0.00079	0.00053
GH5_49	0.00057	0.00488	0	0	0.02457		0.07154	2e-05	0.00147	0.00057
PL10	0.00039	0.00113	0.0001	0.00039	0.00351		0.01593	0.00013	0.00051	0.00029
GH5_46	0.00195	0.00275	0.00148	0.00349	0.00125		0.00729	-0.00032	0.00116	0.00047
PL15_2	0.00034	0.00127	0.00014	0.00043	0.7272		0.8049	-2.9e-06	0.00043	0.0002
GH43_27	0.00019	0.0005	0.00023	0.00073	0.8325		0.8814	-0.00019	0.0001	-5e-05
PL17_1	0.00021	0.00119	3e-05	0.00016	0.2651		0.3903	2e-05	0.00038	0.00018
GH167	0.00133	0.00191	0.0018	0.00238	0.1913		0.3064	-0.00095	9.26e-07	-0.00047
PL2	4e-05	0.00031	7e-05	0.00043	0.727		0.8049	-0.00012	5e-05	-3e-05
GH14	6e-05	0.00032	5e-05	0.00019	0.9659		0.9784	-3e-05	8e-05	2e-05
GH56	6e-05	0.00078	0	0	0.3205		0.4413	0	0.00019	6e-05
GT77	0.00207	0.00852	0.00026	0.00157	0.00328		0.01528	0.00062	0.00321	0.00181
PL14_3	4e-05	0.00044	0	0	0.3205		0.4413	0	0.00011	4e-05
GH31_5	0.00121	0.00191	0.00071	0.00091	0.5738		0.6739	0.00016	0.00085	0.0005
GH59	0.00052	0.00104	0.00076	0.00181	0.8217		0.8774	-0.0006	9e-05	-0.00024
GH143	0.00072	0.00222	0.00014	0.00048	0.0101		0.03724	0.00027	0.00099	0.00059
GT58	0.00072	0.00486	0	0	0.00424		0.01811	0.0001	0.00153	0.00072
GH130_11	0.00038	0.00079	0.00027	0.00087	0.03808		0.09504	-9e-05	0.00029	0.0001
CBM73	0.00032	0.00122	0.0003	0.00101	0.9724		0.983	-0.00022	0.0003	2e-05
GH16_4	0.00057	0.00363	4e-05	0.00037	0.01855		0.05885	6e-05	0.00118	0.00053
GH16_19	0.00058	0.0046	1.61e-06	2e-05	0.09738		0.1903	1e-05	0.00146	0.00058
PL22_2	0.00037	0.00114	0.00014	0.00054	0.04247		0.1032	3e-05	0.00043	0.00022
GH147	0.00032	0.00179	0.00012	0.00042	0.3557		0.4734	-4e-05	0.00054	0.0002
CBM65	0.00013	0.00051	0.00023	0.00076	0.5169		0.6308	-0.00025	5e-05	-0.0001
CBM21	0.00027	0.00171	0	0	0.00238		0.01177	4e-05	0.00061	0.00027
GT54	0.00018	0.00127	0	0	0.00424		0.01811	2e-05	0.0004	0.00018
GH43_7	5e-05	0.00025	7e-05	0.00046	1		1	-0.00011	5e-05	-2e-05
GH39	0.25056	0.16851	0.29081	0.16682	0.02193		0.067	-0.07685	-0.00692	-0.04025
GH63	0.14622	0.10267	0.17884	0.09401	6e-05		0.00084	-0.05471	-0.00924	-0.03262
GH103	0.08573	0.14153	0.0717	0.14646	0.2945		0.4219	-0.02001	0.04398	0.01403
GH94	0.05642	0.0362	0.09685	0.05783	1.93e-13		1.08e-10	-0.05133	-0.02898	-0.04042
AA3_1	0.0748	0.04129	0.06809	0.03145	0.3728		0.4904	-0.0015	0.0152	0.00671
GH184	0.08521	0.18608	0.03779	0.05052	0.07925		0.1647	0.01703	0.0816	0.04743
GH178	0.03049	0.045	0.01724	0.02075	0.06173		0.1358	0.00481	0.02138	0.01324
GH13_26	0.0287	0.03955	0.01779	0.02154	0.02577		0.07313	0.00402	0.01849	0.01091
GH13_46	0.01997	0.03188	0.02269	0.04274	0.09975		0.1936	-0.01159	0.0055	-0.00272
CE17	0.01968	0.02961	0.00927	0.01508	0.0011		0.00688	0.00526	0.01598	0.0104
GH13_28	0.00976	0.01124	0.01354	0.01377	0.00854		0.03293	-0.00659	-0.00086	-0.00378
GH43_34	0.01212	0.01508	0.00872	0.01132	0.03142		0.08312	0.00048	0.00646	0.00339
CBM41	0.00546	0.00469	0.00816	0.00732	0.0002		0.00199	-0.0041	-0.00135	-0.00271
GH72	0.00571	0.0132	0.00447	0.00594	0.2707		0.3941	-0.00083	0.00394	0.00124
GH43_22	0.00257	0.0042	0.00211	0.00378	0.2938		0.4219	-0.00048	0.0014	0.00045
GH13_12	0.00232	0.00247	0.00224	0.00239	0.771		0.8434	-0.00051	0.00065	8e-05
GH142	0.00255	0.008	0.00067	0.00127	0.00958		0.03618	0.0007	0.0033	0.00188
GT92	0.0014	0.00653	0.00013	0.00037	0.00023		0.00219	0.00037	0.00248	0.00128
GH5_29	0.00077	0.00154	0.00073	0.00275	0.02559		0.073	-0.00044	0.00048	4e-05
GH50	0.00069	0.00137	0.00071	0.00174	0.7804		0.8471	-0.0004	0.00033	-2e-05
GT105	0.00055	0.00271	0.00048	0.00286	0.05736		0.1311	-0.00056	0.00066	7e-05
PL20	0.00012	0.00056	0.0008	0.00295	0.00019		0.00193	-0.00116	-0.00025	-0.00068
PL9_3	0.00049	0.00086	0.00032	0.00084	0.00827		0.03235	-3e-05	0.00035	0.00016
PL33_1	0.00053	0.00141	8e-05	0.00025	0.01725		0.05636	0.00022	0.00071	0.00045
GH43_29	0.00044	0.00135	5e-05	0.00027	5e-05		0.0008	0.00019	0.00064	0.00038
GH5_41	0.00026	0.00073	0.00017	0.00064	0.05846		0.1312	-7e-05	0.00025	8e-05
CBM35inCE17	0.00032	0.00083	0.00011	0.00051	0.00241		0.01181	6e-05	0.00037	0.00021
PL10_2	0.00025	0.00098	0.00011	0.00051	0.112		0.2137	-3e-05	0.00034	0.00014
GH13_34	0.00016	0.00103	0	0	0.00424		0.01811	2e-05	0.00033	0.00016
PL5	0	0	9e-05	0.00076	0.02457		0.07154	-0.00024	-1e-05	-9e-05
GH128	8e-05	0.00093	0	0	0.158		0.2684	0	0.00024	8e-05
GH13_37	7e-05	0.00057	2.53e-06	3e-05	0.05465		0.1268	3.25e-06	0.00018	7e-05
CBM31	5e-05	0.00047	0	0	0.08292		0.1673	0	0.00013	5e-05
PL11_2	4e-05	0.00044	0	0	0.3205		0.4413	0	0.00011	4e-05
GT2_Glycos_transf_2	11.0909	2.34549	10.5359	2.6334	0.113		0.2147	0.02275	1.108	0.5551
GH4	0.68134	0.27788	0.61822	0.1871	0.3007		0.4277	0.0084	0.1207	0.06312
GH125	0.50479	0.17325	0.508	0.16245	0.8101		0.8724	-0.04047	0.03375	-0.00321
GH42	0.42588	0.28946	0.52047	0.33894	0.02821		0.07768	-0.1672	-0.02156	-0.09458
GH13_29	0.4486	0.19822	0.48958	0.20795	0.3256		0.445	-0.08924	0.00533	-0.04098
GT111	0.26727	0.26184	0.2698	0.24285	0.8569		0.8887	-0.05859	0.05474	-0.00253
CE11	0.10608	0.13132	0.09945	0.126	0.3601		0.477	-0.02282	0.037	0.00663
GT1	0.09181	0.09415	0.05706	0.04808	0.00042		0.00348	0.01863	0.052	0.03474
GT66	0.06675	0.09093	0.0718	0.04101	0.00016		0.00181	-0.02053	0.01155	-0.00505
GH127	0.03956	0.04319	0.02645	0.02696	4e-05		0.00068	0.00492	0.02177	0.01311
GH74	0.02753	0.04046	0.02985	0.04215	0.2155		0.3355	-0.01251	0.00714	-0.00233
GT13	0.02129	0.05874	0.02078	0.05133	0.02777		0.07684	-0.01182	0.01362	0.00051
GH172	0.01234	0.01128	0.00821	0.01	0.00221		0.01167	0.00189	0.00648	0.00413
GH176	0.00523	0.00865	0.00336	0.00506	0.1142		0.2149	0.00032	0.00357	0.00186
GH31_7	0.00348	0.00538	0.00211	0.00311	0.1078		0.2078	0.00037	0.00245	0.00137
CBM14	0.0033	0.02226	0	0	0.00042		0.00348	0.00035	0.00717	0.0033
GH130_4	0.00208	0.00335	0.00099	0.00143	0.044		0.1065	0.00054	0.0017	0.0011
AA3_4	0.00191	0.01403	0.00027	0.00131	0.00038		0.00329	0.0002	0.00417	0.00165
GT57	0.00212	0.01345	0	0	0.00013		0.00154	0.00038	0.00459	0.00212
GH55_1	0.00078	0.0024	0.00057	0.00134	0.8462		0.8854	-0.00021	0.00066	0.00021
CBM27	0.00073	0.00199	0.00056	0.00143	0.09957		0.1936	-0.00018	0.0006	0.00017
CBM37	0.00055	0.00147	0.00015	0.00042	0.02172		0.06672	0.00018	0.00067	0.0004
CBM11	0.0004	0.00112	0.00023	0.00077	0.176		0.2869	-2e-05	0.00041	0.00017
GH107	0.00049	0.00085	0.0001	0.00034	1.19e-06		4e-05	0.00025	0.00054	0.00039
GH5_22	6e-05	0.00056	0	0	0.08292		0.1673	0	0.00016	6e-05
CBM56	4e-05	0.00034	0	0	0.08292		0.1673	0	0.0001	4e-05
GH5_42	4e-05	0.00039	0	0	0.08292		0.1673	0	0.00012	4e-05
GH43_9	0	0	4e-05	0.00038	0.158		0.2684	-0.00011	0	-4e-05
GH13_9	1.02535	0.26867	1.08941	0.15033	0.5329		0.6434	-0.1152	-0.01158	-0.06405
GH88	0.95629	0.44811	0.90935	0.24161	0.7793		0.8471	-0.03013	0.1322	0.04694
GH3	0.74606	0.1503	0.64484	0.15509	6.53e-08		4.56e-06	0.06822	0.1357	0.1012
GH18	0.51205	0.18355	0.5783	0.15531	0.00299		0.01427	-0.1031	-0.028	-0.06626
GH101	0.46892	0.18031	0.44158	0.11464	0.1677		0.2788	-0.00585	0.06288	0.02734
GT9	0.51419	0.78709	0.37165	0.42754	0.7298		0.8062	0.00855	0.2984	0.1425
GH32	0.3908	0.20096	0.35363	0.13473	0.3686		0.4859	0.00158	0.07882	0.03717
GT101	0.27699	0.27331	0.18356	0.1336	0.00868		0.03324	0.04277	0.1506	0.09341
GH92	0.18674	0.22085	0.17431	0.24029	0.01864		0.05885	-0.04069	0.06954	0.01245
GT30	0.13364	0.17564	0.11073	0.13646	0.5027		0.6225	-0.01283	0.05943	0.02292
CE2	0.07566	0.06072	0.06701	0.05362	0.1697		0.2807	-0.00384	0.02093	0.00865
CE8	0.06435	0.09478	0.04569	0.06293	0.01555		0.05174	0.00074	0.03734	0.01866
PL4	0.02953	0.06797	0.07822	0.1151	1.1e-09		2.04e-07	-0.0715	-0.02839	-0.04868
GH15	0.06614	0.08446	0.03861	0.03774	5e-05		0.0008	0.01378	0.04372	0.02753
GH19_1	0.04336	0.06006	0.03313	0.05196	0.03028		0.08187	-0.00315	0.02305	0.01024
GH31_18	0.04059	0.06442	0.02271	0.02178	0.261		0.3869	0.00772	0.02939	0.01788
SLH	0.02491	0.02277	0.02123	0.01771	0.4066		0.5264	-0.00097	0.00813	0.00369
GT104	0.02277	0.05803	0.01894	0.03602	0.8163		0.8741	-0.00634	0.01647	0.00383
GT23	0.01813	0.06016	0.01509	0.05713	0.00054		0.00415	-0.01053	0.01716	0.00305
GT90	0.00946	0.01681	0.01448	0.02788	0.9782		0.987	-0.01054	9e-05	-0.00502
GH13_32	0.01333	0.0254	0.01033	0.01761	0.7164		0.7978	-0.00221	0.00818	0.003
GH43_28	0.00288	0.00449	0.002	0.00329	0.5573		0.6621	-1e-05	0.00176	0.00088
GT116	0.00285	0.00667	0.00122	0.00167	0.7008		0.785	0.00065	0.00283	0.00163
GH132	0.00258	0.02074	0	0	0.02457		0.07154	9e-05	0.00646	0.00258
GT2_Glyco_tranf_2_5	0.00109	0.0024	0.00115	0.00209	0.8247		0.8774	-0.00052	0.00046	-6e-05
CBM42	0.00147	0.00273	0.0006	0.00144	0.00015		0.00168	0.00043	0.00139	0.00087
PL22_1	0.00056	0.00103	0.00058	0.00136	0.1957		0.3117	-0.0003	0.00025	-3e-05
GH54	0.00056	0.00089	0.00018	0.00044	1e-05		0.00031	0.00024	0.00055	0.00039
PL1_6	0.00049	0.00109	0.00013	0.00034	7e-05		0.0009	0.00019	0.00057	0.00037
GH120	0.00023	0.00085	0.00022	0.00074	0.78		0.8471	-0.00017	0.00018	1e-05
GT40	0.00013	0.00048	0.00019	0.00077	0.621		0.7202	-0.00022	7e-05	-6e-05
GT98	0.00015	0.00097	0	0	0.01361		0.04726	2e-05	0.00034	0.00015
GH124	4e-05	0.00036	0	0	0.158		0.2684	0	0.00011	4e-05
PL14	1e-05	0.00016	0	0	0.3205		0.4413	0	4e-05	1e-05
GT81	0.39914	0.23189	0.38429	0.14007	0.1519		0.2645	-0.02605	0.06316	0.01484
GH133	0.27185	0.15551	0.33741	0.1519	0.00229		0.01177	-0.1007	-0.02992	-0.06557
GT76	0.17463	0.09509	0.18815	0.09749	0.2765		0.4015	-0.03478	0.00875	-0.01352
GT27	0.15166	0.09718	0.12565	0.0769	0.0101		0.03724	0.00643	0.04692	0.02601
GT53	0.11089	0.13853	0.05725	0.07572	0.00096		0.00644	0.02726	0.08023	0.05364
GH16_24	0.05941	0.04682	0.08315	0.05504	0.00011		0.00142	-0.03536	-0.0117	-0.02374
CBM47	0.05567	0.05336	0.03765	0.03127	0.00339		0.01551	0.00832	0.02764	0.01802
GH31_4	0.04038	0.02458	0.0321	0.03032	3e-05		0.0005	0.0017	0.01483	0.00828
GH13_19	0.04005	0.07286	0.0268	0.04319	0.5078		0.6225	-0.00106	0.02727	0.01326
GH151	0.01521	0.01931	0.02505	0.0294	0.00122		0.00729	-0.01554	-0.00392	-0.00984
CE13	0.01247	0.0318	0.01262	0.02807	0.01396		0.04788	-0.0069	0.00772	-0.00015
CBM67	0.01073	0.00907	0.00794	0.00665	0.00661		0.0266	0.00095	0.00462	0.0028
PL8_2	0.00777	0.02398	0.00747	0.02342	0.1295		0.2335	-0.00546	0.00602	0.0003
GH13_1	0.00274	0.0035	0.00644	0.01771	0.4462		0.5694	-0.0069	-0.00093	-0.00371
GT71	0.00827	0.06793	4.33e-06	3e-05	0.02486		0.072	0.00041	0.02058	0.00826
PL27	0.00374	0.00754	0.00247	0.00376	0.1214		0.2225	8e-05	0.00281	0.00127
CBM96	0.00165	0.00254	0.002	0.0026	0.06884		0.1463	-0.00095	0.00024	-0.00035
GH130	0.00149	0.00313	0.00138	0.00349	0.5588		0.6621	-0.00064	0.00083	0.00011
GT52	0.00238	0.00963	0.00032	0.00157	0.00048		0.00381	0.00073	0.00381	0.00205
GH175	0.00119	0.00224	0.00064	0.00123	0.03032		0.08187	0.00016	0.00096	0.00055
CBM20	0.00071	0.00207	0.00066	0.00145	0.6714		0.7567	-0.00034	0.00046	4e-05
GT80	0.0009	0.00355	0.00017	0.00044	0.1789		0.2906	0.00022	0.00136	0.00073
PL42	0.00079	0.00252	0.0002	0.00081	0.00066		0.00483	0.0002	0.00103	0.00059
GH5_27	0.00037	0.00126	0.00014	0.00057	0.08496		0.1704	1e-05	0.00047	0.00022
GH5_53	0.00017	0.00072	0.00023	0.00086	0.5312		0.6434	-0.00023	0.00012	-6e-05
GH5_23	1e-05	0.00013	0.00015	0.00089	0.03147		0.08312	-0.0003	-2e-05	-0.00014
GH68_2	7e-05	0.00041	2e-05	0.00015	0.3119		0.4392	-1e-05	0.00012	5e-05
GH36	0.377	0.14733	0.41405	0.12763	0.04436		0.1069	-0.06711	-0.00333	-0.03705
GH65	0.3476	0.2027	0.32413	0.15678	0.7148		0.7976	-0.0149	0.06613	0.02348
AA1	0.19807	0.22081	0.13767	0.17276	0.01747		0.05644	0.0169	0.1062	0.06039
GH84	0.12317	0.18549	0.09484	0.08495	0.6078		0.7079	-0.00384	0.06262	0.02833
PL30	0.09899	0.07919	0.09301	0.07504	0.5053		0.6225	-0.01233	0.02401	0.00598
GT113	0.08569	0.05045	0.10326	0.0519	0.00263		0.0128	-0.02973	-0.00596	-0.01757
GH105	0.09196	0.06097	0.08336	0.06758	0.1198		0.2225	-0.00676	0.02348	0.00859
GT21	0.02122	0.02023	0.02287	0.02249	0.5738		0.6739	-0.00647	0.0031	-0.00165
GH27	0.02016	0.02571	0.02094	0.03562	0.00381		0.01719	-0.00792	0.00602	-0.00078
GH43_12	0.00727	0.01287	0.01873	0.02712	1.16e-06		4e-05	-0.01673	-0.00673	-0.01146
GT107	0.01383	0.01727	0.01181	0.01912	0.03728		0.09346	-0.00194	0.00602	0.00202
PL31	0.00599	0.00769	0.00701	0.01404	0.7915		0.8558	-0.00382	0.00131	-0.00102
GH43_10	0.00468	0.00628	0.00208	0.00338	0.00012		0.00152	0.00142	0.00378	0.0026
GH13_33	0.00391	0.00724	0.00211	0.00398	0.00082		0.00583	0.00061	0.00321	0.00181
PL6_2	0.00384	0.01638	0.0001	0.00035	0.00234		0.01177	0.00152	0.00677	0.00374
GH5_25	0.0027	0.0111	0.0007	0.00148	0.3334		0.4509	0.0004	0.00403	0.002
GH30_4	0.00235	0.00411	0.00056	0.00157	9.27e-07		3e-05	0.0011	0.00254	0.00179
GH93	0.00092	0.00202	0.00087	0.00226	0.08506		0.1704	-0.00048	0.00052	5e-05
GH181	0.00101	0.00144	0.00053	0.00079	0.00132		0.00747	0.0002	0.00075	0.00048
GT49	0.00106	0.00548	0.00043	0.00116	0.8604		0.889	-8e-05	0.00173	0.00062
GH30	0.00026	0.00084	0.00019	0.00099	0.06195		0.1358	-0.00015	0.00025	7e-05
CBM44	0.00027	0.00053	0.00017	0.00051	0.01939		0.06088	-2e-05	0.00023	0.00011
CBM36	0.00026	0.00096	0.00014	0.00053	0.666		0.7537	-5e-05	0.00031	0.00012
AA3_3	7e-05	0.00038	0.00019	0.00073	0.0504		0.1179	-0.00028	-1e-05	-0.00013
GH130_8	0.00012	0.00104	0.00013	0.00076	0.1601		0.2696	-0.00021	0.00021	-1e-05
CBM71	1e-05	6e-05	0.00014	0.00057	0.00019		0.00193	-0.00024	-6e-05	-0.00013
GH43_8	0.00013	0.00068	3.89e-06	3e-05	0.01013		0.03724	5e-05	0.00025	0.00013
GT16	0.00012	0.00093	0	0	0.08292		0.1673	0	0.00029	0.00012
CBM88	3e-05	0.00034	0	0	0.3205		0.4413	0	0.00011	3e-05
GH13_31	0.6646	0.21839	0.71341	0.22483	0.06192		0.1358	-0.1017	-0.00097	-0.04883
GH31_1	0.50209	0.39647	0.6456	0.39158	0.00088		0.00601	-0.2295	-0.05031	-0.1435
CE14	0.61431	0.57516	0.47051	0.34225	0.02443		0.07154	0.0401	0.2588	0.1438
CBM32	0.5379	0.27204	0.52406	0.18829	0.6638		0.7527	-0.03531	0.07039	0.01385
GH123	0.41244	0.23393	0.44468	0.12107	0.166		0.2787	-0.07562	0.00972	-0.03223
GT115	0.16459	0.138	0.22121	0.13455	1e-05		0.00025	-0.08555	-0.02574	-0.05662
GT39	0.12078	0.11095	0.12205	0.06956	0.02635		0.07403	-0.02219	0.02006	-0.00127
GH43_24	0.12546	0.11019	0.11562	0.08884	0.9835		0.9876	-0.01251	0.03429	0.00984
CE20	0.05795	0.04454	0.08442	0.06	2e-05		0.00045	-0.03869	-0.01369	-0.02648
GH108	0.06616	0.1626	0.03244	0.05508	0.09409		0.1859	0.00893	0.06659	0.03371
GT11	0.02687	0.04512	0.06895	0.10732	7.48e-07		3e-05	-0.06082	-0.02499	-0.04209
GH13_16	0.03356	0.05221	0.02198	0.02577	0.1669		0.2788	0.00267	0.02117	0.01158
GT33	0.01575	0.01793	0.01797	0.02166	0.1164		0.2184	-0.00662	0.00211	-0.00223
GH106	0.01842	0.02552	0.00972	0.01141	0.02037		0.0629	0.00413	0.01375	0.00871
GT3	0.0128	0.02201	0.01416	0.02862	0.05833		0.1312	-0.00744	0.00416	-0.00137
GH31_15	0.01111	0.00877	0.00943	0.00651	0.2412		0.3694	5e-05	0.00344	0.00168
GH5_12	0.00971	0.03757	0.0053	0.01459	0.01383		0.04772	-0.0017	0.01188	0.00441
CBM62	0.00664	0.02356	0.0067	0.02411	0.09139		0.1812	-0.00507	0.00509	-6e-05
GH16_23	0.00524	0.00923	0.00731	0.01144	0.1272		0.2301	-0.00449	0.00019	-0.00207
GH13_23	0.0065	0.00864	0.00348	0.00468	0.02034		0.0629	0.00137	0.0046	0.00302
GH146	0.00712	0.00944	0.00204	0.0029	2.04e-09		2.84e-07	0.00355	0.00681	0.00507
GH26	0.00456	0.01002	0.00301	0.00504	0.6938		0.7787	-9e-05	0.00342	0.00155
PL1_2	0.00349	0.00822	0.00159	0.00529	0.2492		0.3777	0.00029	0.00366	0.0019
GH43_18	0.00159	0.00379	0.00077	0.00259	0.3347		0.4509	3e-05	0.00151	0.00082
PL11_1	0.00165	0.00367	0.00071	0.00236	0.03047		0.08189	0.00023	0.00162	0.00095
GH17	0.00225	0.01876	0.0001	0.00059	0.8422		0.8854	-4e-05	0.00551	0.00216
GT45	0.00161	0.00231	0.0007	0.00103	3e-05		0.00055	0.00052	0.00136	0.00092
PL6_1	0.00117	0.00186	0.0011	0.00134	0.3985		0.518	-0.0003	0.00046	7e-05
CBM57	0.00137	0.00361	0.00047	0.0011	0.01991		0.06219	0.00031	0.00155	0.0009
GT6	0.00097	0.00358	0.0006	0.00123	0.8256		0.8774	-0.00011	0.00106	0.00037
GH5_50	0.00045	0.00134	0.001	0.00358	0.5973		0.6985	-0.00119	-2e-05	-0.00055
GT82	0.00058	0.00113	0.00064	0.00115	0.502		0.6225	-0.00032	0.00019	-7e-05
GH148	0.00036	0.00095	0.00052	0.0014	0.251		0.3777	-0.00042	0.0001	-0.00016
GH46	0.00047	0.00192	0.00041	0.0011	0.2055		0.3244	-0.0003	0.00044	6e-05
GH137	0.0005	0.00136	0.00026	0.00069	0.3876		0.5062	1e-05	0.00048	0.00024
GH66	0.00037	0.00091	0.00026	0.00077	0.1563		0.2684	-8e-05	0.00032	0.00011
GH13_22	0.00044	0.00209	0	0	0.00424		0.01811	0.00014	0.00079	0.00044
GH5_38	0.00033	0.00178	1e-05	0.00012	0.0176		0.05653	8e-05	0.00063	0.00032
CBM58	0.00016	0.00057	0.00011	0.00052	0.3156		0.4413	-7e-05	0.00018	5e-05
CBM94	0.00016	0.00116	0	0	0.01361		0.04726	2e-05	0.00039	0.00016
CBM39	7e-05	0.00061	3e-05	0.00029	0.6591		0.7519	-5e-05	0.00017	4e-05
GT35	1.54431	0.37399	1.6355	0.26677	0.2034		0.3221	-0.1678	-0.02051	-0.09124
GT8	0.96212	0.47422	0.73642	0.33905	0.00015		0.00168	0.1265	0.3152	0.2257
AA3_2	0.15205	0.17559	0.09006	0.10082	0.00166		0.00893	0.03127	0.09737	0.06199
GH13_5	0.09628	0.0805	0.08809	0.07561	0.4111		0.5295	-0.00987	0.02569	0.00819
GH129	0.07121	0.06971	0.06883	0.0565	0.7691		0.843	-0.01163	0.01676	0.00239
GH16_3	0.04972	0.0673	0.05558	0.08136	0.5802		0.68	-0.02225	0.01016	-0.00586
GH13_10	0.03106	0.04159	0.02021	0.02516	0.0072		0.02874	0.00312	0.01838	0.01085
GT25	0.02411	0.0463	0.02501	0.05837	0.5078		0.6225	-0.01396	0.01006	-0.0009
AA5	0.02606	0.05059	0.01803	0.03681	0.00126		0.00729	-0.00174	0.01891	0.00803
GH43_11	0.02234	0.0275	0.01457	0.01553	0.03909		0.09712	0.00305	0.013	0.00776
GH13_45	0.02138	0.06309	0.01094	0.02402	0.1936		0.3092	0.00086	0.02233	0.01044
CBM35	0.01427	0.01466	0.01489	0.01171	0.1681		0.2788	-0.00339	0.00239	-0.00062
PL9_1	0.00685	0.00875	0.00405	0.00452	0.00157		0.00852	0.00138	0.00459	0.0028
GH43_30	0.00682	0.01132	0.004	0.00489	0.4843		0.6084	0.00092	0.00483	0.00281
GH51_2	0.00429	0.00783	0.00287	0.0057	0.02539		0.073	-0.00015	0.00297	0.00142
GH11	0.00476	0.01216	0.00205	0.00436	0.4068		0.5264	0.00087	0.00469	0.00271
GT34	0.00347	0.01213	0.00134	0.00207	0.00195		0.01036	0.00056	0.00441	0.00213
GT7	0.00205	0.00598	0.00095	0.00165	0.1398		0.2488	0.00021	0.00226	0.0011
GH16_8	0.00178	0.00275	0.00088	0.00133	0.01079		0.03916	0.00045	0.00138	0.00089
GH30_2	0.00145	0.00315	0.00078	0.00133	0.5575		0.6621	0.00012	0.00124	0.00067
PL12_3	0.0006	0.00098	0.00062	0.00112	0.8602		0.889	-0.00026	0.0002	-2e-05
GH43_19	0.00093	0.00253	0.00022	0.00096	0.00226		0.01177	0.00028	0.00118	0.0007
GT97	0.00043	0.0007	0.0006	0.00092	0.1547		0.2677	-0.00035	3e-05	-0.00017
GT102	0.00076	0.00171	0.00025	0.00075	2e-05		0.00045	0.00024	0.00083	0.00051
CBM26	0.00018	0.00049	0.00039	0.00121	0.6111		0.7102	-0.00043	-2e-05	-0.00021
PL41	0.00021	0.00068	0.00029	0.00062	0.05794		0.1311	-0.00022	7e-05	-8e-05
GH43_1	0.00031	0.00137	0.00011	0.00065	0.04027		0.09902	-2e-05	0.00046	0.0002
GH157	0.00015	0.00047	0.00024	0.00059	0.04039		0.09902	-0.00022	2e-05	-9e-05
PL33	0.00018	0.00049	0.00017	0.00052	0.6633		0.7527	-0.00011	0.00013	2e-05
GH31_9	0.00027	0.00098	4e-05	0.00016	0.1172		0.219	9e-05	0.00039	0.00023
GH5_55	0.00018	0.00084	3e-05	0.00015	0.1445		0.255	3e-05	0.0003	0.00014
GH5_37	0.00014	0.00049	7e-05	0.00034	0.1027		0.1987	-3e-05	0.00016	7e-05
GT68	0.00017	0.00114	0	0	0.01361		0.04726	1e-05	0.0004	0.00017
GT78	5e-05	0.0002	6e-05	0.00029	0.6472		0.7429	-7e-05	5e-05	-1e-05
GT19	0.79961	0.39756	0.9377	0.35303	0.00142		0.00787	-0.2196	-0.05948	-0.1381
GT51	0.68289	0.17799	0.74977	0.12194	0.00064		0.00483	-0.1015	-0.03074	-0.06689
GH112	0.54956	0.26851	0.59384	0.19321	0.2593		0.3855	-0.09515	0.01234	-0.04428
GH35	0.49941	0.26497	0.42935	0.20526	0.04952		0.1163	0.01493	0.1227	0.07006
GH13_14	0.26636	0.1225	0.34064	0.08404	3.78e-08		3.02e-06	-0.0992	-0.05151	-0.07428
CE19	0.17927	0.21941	0.19096	0.19929	0.2921		0.4208	-0.05869	0.03437	-0.01168
GH99	0.08018	0.06171	0.0818	0.05171	0.3315		0.4509	-0.01649	0.011	-0.00162
GT100	0.059	0.12238	0.05512	0.06538	0.3243		0.4443	-0.01626	0.02675	0.00388
GH85	0.04512	0.02631	0.05233	0.03513	0.2559		0.3825	-0.01453	-3e-05	-0.00721
GH5	0.04629	0.04957	0.04237	0.03777	0.9931		0.9949	-0.0053	0.01489	0.00393
GH13_8	0.04271	0.03975	0.04187	0.03764	0.8246		0.8774	-0.00822	0.01094	0.00085
GH10	0.02658	0.06398	0.05682	0.11807	0.07284		0.1525	-0.0538	-0.00874	-0.03024
GH13_27	0.04076	0.06922	0.02868	0.04397	0.9263		0.9449	-0.00039	0.02531	0.01208
GT2_Glyco_trans_2_3	0.03624	0.03922	0.02371	0.02025	0.03205		0.08372	0.0056	0.01934	0.01252
GT70	0.0098	0.01176	0.01893	0.01757	6.13e-07		2e-05	-0.01238	-0.00569	-0.00913
GH13_38	0.01377	0.02717	0.01371	0.02774	0.1717		0.2831	-0.00613	0.00636	6e-05
GH43	0.00705	0.00843	0.00521	0.00465	0.9104		0.9338	0.00028	0.00338	0.00184
CBM16	0.00498	0.00369	0.00398	0.00526	1e-05		0.00031	-2e-05	0.00201	0.00099
GH43_4	0.00522	0.00552	0.00231	0.00313	1.56e-08		1.45e-06	0.00198	0.004	0.00291
GT22	0.00566	0.02477	0.00147	0.00244	0.02841		0.07785	0.00109	0.00871	0.00419
PL12	0.00329	0.00464	0.00368	0.0041	0.03345		0.08616	-0.00136	0.00062	-0.00039
GH166	0.00337	0.00782	0.00275	0.00545	0.6711		0.7567	-0.00077	0.00227	0.00062
GT62	0.00516	0.03736	0.00074	0.0013	0.7731		0.8441	-1e-05	0.0116	0.00442
GT15	0.00467	0.03888	1.67e-06	2e-05	0.00973		0.03649	0.00018	0.01197	0.00467
GH16_5	0.00175	0.00404	0.00272	0.00469	1e-05		0.00019	-0.00194	-2e-05	-0.00097
GH13_42	0.00105	0.00227	0.00126	0.00317	0.4821		0.607	-0.00083	0.00041	-0.00021
AA14	0.00094	0.00167	0.00107	0.00154	0.2671		0.3909	-0.00049	0.00024	-0.00013
GH5_45	0.00093	0.00125	0.00102	0.00153	0.9444		0.9599	-0.0004	0.0002	-0.0001
PL26	0.00089	0.00236	0.00026	0.00093	0.0004		0.0034	0.00024	0.00106	0.00062
GH43_32	0.00075	0.00181	0.00039	0.00106	0.1235		0.2249	3e-05	0.00073	0.00036
GH31_20	0.00043	0.00274	0	0	0.00424		0.01811	6e-05	0.001	0.00043
CBM63	0.0001	0.00043	9e-05	0.00035	0.8532		0.8881	-7e-05	0.00011	1e-05
GT63	0.0001	0.00089	2e-05	0.00013	0.9829		0.9876	-2e-05	0.00024	8e-05
PL4_4	6e-05	0.00047	0	0	0.08292		0.1673	0	0.00015	6e-05
GH5_5	5e-05	0.00061	0	0	0.3205		0.4413	0	0.00015	5e-05
GH179	1.29743	0.26842	1.27536	0.25934	0.5044		0.6225	-0.03641	0.08518	0.02209
AA3	0.96084	0.8791	0.73101	0.30609	0.09707		0.1903	0.09093	0.3952	0.2299
AA7	0.69478	0.34317	0.65877	0.26496	0.7519		0.8258	-0.03488	0.1121	0.03599
CE12	0.42712	0.16443	0.61704	0.61908	0.01273		0.04533	-0.3017	-0.0992	-0.1899
GH38	0.30062	0.16147	0.32704	0.14801	0.2091		0.3275	-0.05981	0.00966	-0.02642
GH24	0.2982	0.39652	0.26769	0.2215	0.03414		0.08713	-0.03795	0.108	0.03052
GH126	0.20216	0.14743	0.25244	0.16207	0.00505		0.02106	-0.08676	-0.01412	-0.05028
GH13	0.18635	0.10145	0.18363	0.09293	0.8988		0.9236	-0.01945	0.02307	0.00272
AA10	0.17671	0.15249	0.13484	0.10823	0.0327		0.08462	0.01193	0.07015	0.04186
GT87	0.15909	0.18946	0.09282	0.16247	0.00066		0.00483	0.02523	0.1057	0.06628
GH13_2	0.05147	0.04549	0.06865	0.04668	0.00023		0.00219	-0.02767	-0.00666	-0.01717
GH113	0.03435	0.03133	0.05364	0.05332	0.00112		0.00697	-0.02905	-0.00922	-0.01929
CBM9	0.03317	0.03715	0.03916	0.05817	0.5268		0.6401	-0.01712	0.00511	-0.00599
GH121	0.03039	0.01969	0.03362	0.01378	0.03717		0.09346	-0.00691	0.00034	-0.00323
GH13_30	0.03602	0.04472	0.02705	0.02889	0.2903		0.4193	0.00012	0.01786	0.00897
GH19	0.04419	0.1679	0.01401	0.01728	0.252		0.3777	0.00551	0.06189	0.03018
CBM40	0.02199	0.01414	0.02961	0.02284	0.00117		0.00708	-0.01203	-0.00353	-0.00762
GH144	0.0146	0.01156	0.01435	0.0131	0.4751		0.6009	-0.00282	0.00306	0.00025
GH87	0.01414	0.01969	0.01229	0.0115	0.03195		0.08372	-0.00163	0.00542	0.00186
GH9	0.00696	0.00925	0.00787	0.01348	0.2125		0.3318	-0.00345	0.00163	-0.00091
GH67	0.00903	0.00975	0.00574	0.00606	0.02221		0.06747	0.00148	0.00529	0.00329
GT84	0.00343	0.00393	0.00396	0.00528	0.984		0.9876	-0.00157	0.00052	-0.00053
GH5_28	0.00378	0.0066	0.00191	0.00382	7e-05		0.0009	0.00067	0.00318	0.00188
GH135	0.00238	0.00409	0.00244	0.00335	0.2077		0.3262	-0.00094	0.00087	-6e-05
GT2_Chitin_synth_2	0.00195	0.0067	0.00091	0.0017	0.05404		0.1259	0.00013	0.00223	0.00104
GH130_3	0.00205	0.00358	0.00069	0.00169	2e-05		0.00034	0.00078	0.00206	0.00136
GH130_6	0.00121	0.0029	0.00115	0.00161	0.04674		0.1107	-0.00043	0.00062	6e-05
CBM22	0.00137	0.00192	0.00064	0.00123	0.00041		0.00348	0.00036	0.00113	0.00073
GH182	0.00114	0.00327	0.00051	0.00126	0.7036		0.7866	0.00014	0.00123	0.00063
PL12_2	0.00076	0.00197	0.00026	0.00081	0.03141		0.08312	0.00019	0.00086	0.0005
GH150	0.00056	0.00111	0.0004	0.00091	0.2519		0.3777	-6e-05	0.0004	0.00016
GT72	0.00028	0.00072	0.00052	0.00159	0.5659		0.6674	-0.00053	1e-05	-0.00024
GT48	0.00038	0.00311	0	0	0.02457		0.07154	2e-05	0.00096	0.00038
AA15	0.0003	0.00301	0	0	0.08292		0.1673	0	0.00087	0.0003
GH158	0.00014	0.00043	0.00015	0.001	0.01467		0.04941	-0.00021	0.00014	-1e-05
GH5_39	0.00021	0.00104	0	0	0.00013		0.00154	6e-05	0.00041	0.00021
GH31_16	0.00012	0.00067	8e-05	0.00029	0.663		0.7527	-5e-05	0.00016	4e-05
GH152	5e-05	0.00045	0	0	0.08292		0.1673	0	0.00015	5e-05
PL6	2e-05	0.00029	0	0	0.3205		0.4413	0	7e-05	2e-05
GH177	1.38566	0.44425	1.45838	0.39149	0.2878		0.4168	-0.1734	0.01695	-0.07277
GH33	0.4121	0.21511	0.5152	0.20497	6e-05		0.00084	-0.1486	-0.05456	-0.1031
GH154	0.15379	0.099	0.14704	0.08885	0.9189		0.939	-0.01447	0.02808	0.00674
PL12_1	0.11501	0.14783	0.10517	0.09499	0.6004		0.7007	-0.01985	0.03665	0.00984
CBM51	0.07381	0.05191	0.08578	0.05001	0.02546		0.073	-0.02365	-3e-05	-0.01197
GH13_21	0.08291	0.12403	0.04943	0.03875	0.6299		0.7281	0.01353	0.05503	0.03348
PL39	0.08313	0.15816	0.04773	0.0508	0.7368		0.8124	0.01119	0.06063	0.0354
GT85	0.07505	0.10237	0.04009	0.06227	0.00086		0.00591	0.01621	0.05594	0.03496
GH76	0.0547	0.06211	0.04316	0.06484	0.03402		0.08713	-0.00351	0.02458	0.01154
GH31_13	0.03787	0.04677	0.02403	0.02655	0.02608		0.07364	0.00542	0.02308	0.01384
GH53	0.02463	0.02471	0.0259	0.02351	0.2401		0.3687	-0.00717	0.00443	-0.00127
PL22	0.01562	0.01863	0.01014	0.01037	0.02698		0.07503	0.00231	0.0088	0.00548
GH13_13	0.00884	0.01293	0.00808	0.00849	0.7438		0.8185	-0.00156	0.00349	0.00077
GT2_Glyco_tranf_2_2	0.007	0.00576	0.00948	0.00667	0.00017		0.00186	-0.00387	-0.00115	-0.00248
CBM69	0.00504	0.01249	0.00386	0.00978	0.5043		0.6225	-0.00143	0.00381	0.00118
CBM5	0.00576	0.02034	0.00307	0.00517	0.01254		0.04492	-1e-05	0.00621	0.00269
CE16	0.00373	0.01276	0.00193	0.00402	0.4513		0.5747	-9e-05	0.00434	0.0018
GH70	0.00259	0.00514	0.00298	0.00598	0.2593		0.3855	-0.00161	0.00091	-0.00039
GT50	0.00242	0.00641	0.00159	0.00261	0.5017		0.6225	-9e-05	0.00207	0.00084
GH130_1	0.00141	0.00246	0.00237	0.00653	0.8672		0.8944	-0.00218	9e-05	-0.00096
CBM12	0.0014	0.00206	0.00219	0.00321	0.1754		0.2869	-0.00141	-0.00017	-0.00079
GH5_9	0.00169	0.01282	0.00025	0.00097	0.244		0.3725	-0.00012	0.00388	0.00144
GH81	0.00147	0.00831	0.00042	0.00105	0.6581		0.7519	4e-05	0.00265	0.00105
CE15	0.00057	0.00171	0.00049	0.00111	0.04136		0.101	-0.00026	0.00041	8e-05
GH58	0.00065	0.00139	0.0004	0.00094	0.1446		0.255	-1e-05	0.00051	0.00025
PL35	0.00027	0.00081	0.00019	0.0008	0.1514		0.2644	-0.00011	0.00028	8e-05
CBM97	0.0002	0.00083	8e-05	0.00041	0.1586		0.2686	-2e-05	0.00029	0.00012
GH12	6e-05	0.00075	0	0	0.3205		0.4413	0	0.00018	6e-05
GT28	3.37078	0.72673	3.66661	0.50966	0.00147		0.00805	-0.4378	-0.1622	-0.2958
GH5_44	0.25112	0.27878	0.14678	0.11327	0.02426		0.07154	0.06026	0.1572	0.1044
GH13_11	0.20256	0.10008	0.18592	0.10589	0.3539		0.4721	-0.008	0.03916	0.01663
GH163	0.14123	0.1148	0.13613	0.10066	0.8277		0.878	-0.01902	0.03165	0.00509
CE6	0.10655	0.09735	0.11707	0.07912	0.03152		0.08312	-0.0293	0.00965	-0.01052
GH13_18	0.09402	0.06829	0.09021	0.07142	0.225		0.3494	-0.01229	0.02061	0.00381
GH57	0.05894	0.0779	0.06765	0.0608	0.06155		0.1358	-0.02481	0.00773	-0.00871
GH104	0.05582	0.09512	0.04185	0.05346	0.6304		0.7281	-0.00214	0.03388	0.01397
GT89	0.02967	0.03627	0.01539	0.01735	0.00114		0.00699	0.00782	0.02094	0.01428
GH43_3	0.01444	0.01612	0.01361	0.01543	0.454		0.5755	-0.00275	0.00494	0.00083
GH102	0.01223	0.02895	0.00381	0.00541	0.03562		0.09051	0.00405	0.01318	0.00842
GT91	0.00409	0.01106	0.00915	0.01783	4.58e-09		5.13e-07	-0.0085	-0.00192	-0.00506
GH115	0.0067	0.00871	0.00276	0.00348	0.00048		0.00381	0.0025	0.00543	0.00394
GH43_35	0.00402	0.00772	0.00319	0.00557	0.5376		0.6477	-0.00063	0.00233	0.00083
GH168	0.0031	0.00558	0.00407	0.00643	0.1444		0.255	-0.00237	0.00041	-0.00097
GT112	0.00222	0.00458	0.00206	0.00347	0.1528		0.2652	-0.00075	0.00112	0.00015
GH13_44	0.00217	0.00244	0.0014	0.00151	0.00083		0.00583	0.0003	0.00127	0.00076
GH47	0.00276	0.01374	7e-05	0.0002	0.01412		0.04813	0.00087	0.00516	0.00269
GH16_21	0.00103	0.00191	0.00124	0.00183	0.2616		0.3869	-0.00062	0.00021	-0.00021
GT60	0.00103	0.0021	0.00069	0.00146	0.04722		0.1114	-2e-05	0.00073	0.00034
GH117	0.00082	0.00216	0.00049	0.00143	0.31		0.4387	-7e-05	0.00077	0.00034
GH100	0.00032	0.00096	0.00077	0.00264	0.2695		0.3934	-0.00098	-5e-05	-0.00045
CBM68	0.00041	0.00068	0.00036	0.0007	0.3827		0.501	-0.00011	0.00021	5e-05
PL40	0.00039	0.00167	0.00012	0.00039	0.00844		0.03275	5e-05	0.00061	0.00027
CBM84	0.00027	0.00103	0.00022	0.0008	0.8914		0.9177	-0.00013	0.00026	6e-05
GH43_6	0.00023	0.00083	0.00025	0.00092	0.8507		0.8872	-0.00023	0.00018	-2e-05
GT93	0.00025	0.00056	9e-05	0.00025	0.06251		0.1365	7e-05	0.00025	0.00016
GH51_3	6e-05	0.00026	0.00011	0.00034	0.1097		0.2099	-0.00012	2e-05	-5e-05
CBM23	6e-05	0.00036	0.00011	0.00082	0.4892		0.6129	-0.00022	8e-05	-5e-05
GT65	0.00013	0.00096	0	0	0.02457		0.07154	4.4e-06	0.00031	0.00013
PL4_2	0.0001	0.00037	2e-05	0.00012	0.01569		0.05188	2e-05	0.00015	8e-05
GT114	3e-05	0.0002	7e-05	0.00066	0.4245		0.5442	-0.00016	4e-05	-4e-05
GH51	5e-05	0.00029	3e-05	0.00014	0.506		0.6225	-2e-05	8e-05	3e-05
GH130_16	0	0	7e-05	0.00051	0.04478		0.1074	-0.00017	-1e-05	-7e-05
AA6	2.7467	0.77426	3.17442	0.67409	1e-05		0.00019	-0.5907	-0.2544	-0.4277
GT26	1.07621	0.34244	1.13541	0.29711	0.1964		0.3119	-0.1303	0.01502	-0.05921
GH77	1.05215	0.21631	1.08733	0.13308	0.3019		0.4284	-0.07625	0.00463	-0.0352
GH170	0.77497	0.33935	0.70112	0.28534	0.07436		0.1551	0.00473	0.1443	0.07385
GH13_20	0.66805	0.29392	0.67068	0.21051	0.6399		0.736	-0.05544	0.05639	-0.00263
GH13_39	0.47526	0.22586	0.54379	0.15304	0.03954		0.09779	-0.1097	-0.02421	-0.06853
AA4	0.45292	0.22375	0.53151	0.25634	0.01137		0.04101	-0.1333	-0.02162	-0.07858
GH51_9	0.07362	0.07414	0.05206	0.03765	0.1673		0.2788	0.00881	0.03447	0.02156
GH98	0.03317	0.02759	0.03935	0.0306	0.06751		0.144	-0.0129	0.00064	-0.00618
GH13_3	0.03066	0.03492	0.02019	0.02133	0.00627		0.02576	0.00402	0.01737	0.01047
GH43_26	0.02193	0.02333	0.01142	0.0132	1.55e-10		4.32e-08	0.00627	0.01512	0.01051
PL8_3	0.00341	0.01085	0.00344	0.01125	0.06635		0.1421	-0.00242	0.00255	-3e-05
GH139	0.00304	0.00881	0.00286	0.00951	0.0573		0.1311	-0.00206	0.00212	0.00019
GT12	0.00277	0.00485	0.0027	0.00981	0.00316		0.01497	-0.0019	0.00178	7e-05
GT17	0.00226	0.00331	0.00304	0.00631	0.3266		0.4453	-0.00199	0.00033	-0.00078
AA1_3	0.00269	0.00406	0.00163	0.00294	0.00768		0.03023	0.0003	0.00186	0.00107
PL37	0.00226	0.0041	0.00096	0.00183	0.1252		0.2272	0.00056	0.00206	0.00131
AA1_2	0.00199	0.01601	0.0001	0.00034	0.8144		0.8738	2e-05	0.00498	0.00189
PL33_2	0.00068	0.00097	0.00082	0.00115	0.3343		0.4509	-0.00037	0.00011	-0.00014
CBM72	0.00063	0.00198	0.00038	0.00136	0.1084		0.2083	-0.0001	0.00067	0.00025
PL32	0.00069	0.00434	0.00014	0.00066	0.1868		0.3009	-2e-05	0.00139	0.00055
GH16_18	0.00083	0.00675	0	0	0.02457		0.07154	5e-05	0.00216	0.00083
GT64	0.00074	0.00463	5e-05	0.00053	0.00641		0.02595	6e-05	0.0016	0.00069
GH43_20	0.00039	0.00102	0.00037	0.001	0.09022		0.1801	-0.0002	0.00027	2e-05
GH43_16	0.00035	0.00125	0.00026	0.00137	0.363		0.4797	-0.00021	0.00038	8e-05
GH43_21	0.00024	0.00059	0.00026	0.00071	0.7874		0.853	-0.00018	0.00013	-2e-05
PL4_1	0.00029	0.001	0.00016	0.0007	0.1579		0.2684	-6e-05	0.00033	0.00013
GH13_25	0.00043	0.00268	0	0	0.00424		0.01811	6e-05	0.00094	0.00043
GT38	0.00031	0.00112	9e-05	0.0003	0.38		0.4987	4e-05	0.00042	0.00021
GH82	0.00025	0.00082	0.0001	0.00037	0.3417		0.4591	1e-05	0.0003	0.00015
GH51_4	0.00015	0.00079	5e-05	0.00018	0.5593		0.6621	-1e-05	0.00025	0.0001
GT2_Chitin_synth_1	0.00017	0.00136	0	0	0.00424		0.01811	2e-05	0.00043	0.00017
PL23	7e-05	0.0002	6e-05	0.00014	0.9661		0.9784	-2e-05	5e-05	1e-05
GH173	5e-05	0.00029	1e-05	0.00013	0.1491		0.2612	-1e-05	9e-05	4e-05
GT2_Glyco_tranf_2_3	1.55614	0.58577	1.37034	0.30141	0.1205		0.2225	0.07784	0.295	0.1858
GH109	0.74584	0.3033	0.68329	0.26745	0.05794		0.1311	0.00038	0.1237	0.06255
CBM92	0.08766	0.09909	0.11622	0.11625	0.00101		0.00655	-0.05259	-0.00562	-0.02856
GT56	0.08002	0.14221	0.05528	0.07404	0.8569		0.8887	0.00033	0.05165	0.02474
GT94	0.04573	0.05749	0.03405	0.04921	0.01734		0.05636	-0.00017	0.02331	0.01168
GH13_4	0.0354	0.03052	0.0335	0.02698	0.4784		0.6037	-0.00495	0.00826	0.0019
GH156	0.02384	0.03408	0.04247	0.05788	3e-05		0.00056	-0.02877	-0.00731	-0.01863
GH153	0.03023	0.05685	0.02155	0.04442	0.5456		0.6545	-0.00251	0.02027	0.00868
GT2_Glyco_tranf_2_4	0.02372	0.04593	0.0211	0.04901	0.06285		0.1367	-0.00891	0.01299	0.00262
GH13_36	0.01451	0.01271	0.01623	0.01073	0.00766		0.03023	-0.00441	0.00083	-0.00172
GH114	0.01926	0.04406	0.00815	0.01138	0.05983		0.1333	0.00435	0.01904	0.01111
PL8_1	0.01317	0.03765	0.01185	0.01742	0.5603		0.6621	-0.00465	0.00826	0.00132
PL38	0.00769	0.01912	0.01275	0.02464	0.01282		0.04536	-0.01011	7e-05	-0.00506
GH141	0.00732	0.01087	0.0058	0.00924	0.1214		0.2225	-0.00069	0.00386	0.00152
PL9	0.0048	0.00475	0.00543	0.00471	0.1133		0.2147	-0.00175	0.00038	-0.00063
PL13	0.00448	0.01005	0.00455	0.00935	0.4422		0.5656	-0.00223	0.00236	-7e-05
GH165	0.00647	0.02615	0.00229	0.00308	0.6573		0.7519	0.00082	0.00896	0.00418
GT61	0.00144	0.00338	0.0012	0.00188	0.176		0.2869	-0.00036	0.00085	0.00025
GT31	0.002	0.0099	0.00051	0.00116	0.2517		0.3777	0.00012	0.00324	0.00149
GT108	0.00124	0.00278	0.00109	0.00182	0.3523		0.4714	-0.00034	0.0007	0.00015
GH90	0.00022	0.0009	0.00175	0.00801	0.00099		0.00652	-0.00287	-0.00046	-0.00153
GH164	0.00107	0.00148	0.0009	0.00111	0.8388		0.8854	-0.00011	0.00047	0.00016
GT99	0.00148	0.00564	0.00047	0.00075	0.5149		0.6298	0.00025	0.00213	0.001
PL10_1	0.00122	0.00293	0.00055	0.00186	0.6381		0.7355	9e-05	0.00128	0.00067
PL2_2	0.0008	0.0037	0.00088	0.00455	0.1906		0.3062	-0.00112	0.00078	-9e-05
CBM2	0.00068	0.0018	0.00096	0.00271	0.417		0.5359	-0.00081	0.00026	-0.00028
GH22	0.00156	0.00954	3e-05	0.00027	0.00338		0.01551	0.00031	0.00337	0.00153
GH5_7	0.00055	0.002	0.00091	0.00207	0.00031		0.00281	-0.00083	0.00013	-0.00036
GH13_15	0.00109	0.00785	0	0	0.00134		0.00747	0.0001	0.00251	0.00109
GH16_2	0.00098	0.00793	0	0	0.00238		0.01177	5e-05	0.00267	0.00098
GH43_5	0.0004	0.00095	0.0002	0.00059	0.05784		0.1311	2e-05	0.00038	0.0002
AA5_2	0.00037	0.00329	0.0002	0.0013	0.2959		0.4219	-0.00028	0.00084	0.00017
GT103	0.00041	0.00082	0.00017	0.00043	0.00876		0.03333	9e-05	0.00039	0.00024
GT75	0.00046	0.00178	3e-05	0.00014	0.00127		0.00729	0.00018	0.00074	0.00042
CBM46	6e-05	0.00044	0.00037	0.00129	0.00035		0.00314	-0.00055	-0.0001	-0.00031
GT2_Cellulose_synt	0.00021	0.00117	0.00012	0.00035	0.0651		0.1411	-9e-05	0.00033	9e-05
GH43_23	0.00027	0.001	3e-05	0.00015	0.00047		0.00381	0.0001	0.00044	0.00025
GH71	3e-05	0.00029	0	0	0.158		0.2684	0	9e-05	3e-05

## Sheet: Table S4
Supplementary Table S4. Significant differences between LP and FM groups at the Species Level
Name	FM-Mean(%)	FM-Sd(%)	LP-Mean(%)	LP-Sd(%)	Pvalue	Fold Change	Corrected pvalue	Lower ci	Upper ci	Effectsize
s__Clostridium_perfringens	11.7654	9.45135	14.5507	9.7504	0.00696		0.03266	-4.984	-0.4834	-2.785
s__Clostridium_sp.	4.72138	3.62696	6.27518	3.78258	0.00018		0.00224	-2.416	-0.7466	-1.554
s__Escherichia_coli	5.36844	8.9814	3.82983	5.77684	0.5268		0.6437	-0.1376	3.53	1.538
s__Peptacetobacter_hiranonis	3.75101	2.49677	4.23465	4.17932	0.4272		0.5501	-1.234	0.3518	-0.4837
s__Blautia_sp.	3.20539	3.01638	2.65766	1.76591	0.5666		0.6766	0.01777	1.145	0.5477
s__Mediterraneibacter_gnavus	2.20567	2.21756	2.43147	2.69093	0.9729		0.9906	-0.7666	0.3601	-0.2258
s__Paeniclostridium_hominis	1.95026	2.53608	2.39879	2.83099	0.07097		0.1609	-1.055	0.1354	-0.4485
s__Collinsella_sp.	2.52906	2.23406	1.76343	1.24578	0.06514		0.1504	0.4027	1.169	0.7657
s__Collinsella_intestinalis	2.08302	1.79078	1.69141	1.29272	0.1234		0.2361	0.054	0.7418	0.3916
s__Peptacetobacter_sp.	1.8231	1.18869	1.87789	1.72884	0.3322		0.4557	-0.4001	0.256	-0.05477
s__Blautia_hansenii	1.99064	2.26862	1.68559	1.28615	0.8496		0.899	-0.08985	0.7489	0.3051
s__Collinsella_tanakaei	1.8933	1.88162	1.26353	0.92098	0.06514		0.1504	0.2946	0.9645	0.6298
s__Peptostreptococcus_russellii	0.88809	1.07634	2.13791	3.06331	0.00014		0.00185	-1.772	-0.7431	-1.25
s__Blautia_sp._XA-2221	1.32369	1.19196	1.51005	2.55536	0.00438		0.02291	-0.6401	0.2464	-0.1864
s__Collinsella_stercoris	1.59521	1.44564	1.19329	0.88624	0.08108		0.1756	0.1552	0.677	0.4019
s__Paraclostridium_sordellii	0.87309	1.04671	1.85363	2.84132	1.03e-06		4e-05	-1.48	-0.5145	-0.9805
s__Clostridium_novyi	0.76213	1.80033	1.80198	2.53881	2.2e-11		5.08e-09	-1.572	-0.5754	-1.04
s__Caudoviricetes_sp.	1.2591	0.66196	1.1813	0.65272	0.13		0.2456	-0.06535	0.224	0.07783
s__Fusobacterium_sp.	1.22469	3.11385	1.02913	1.90077	0.8757		0.9197	-0.351	0.8558	0.1956
s__Dietzia_timorensis	1.36481	2.0613	0.72222	0.88084	0.2896		0.4376	0.3002	1.035	0.6426
s__Lactococcus_sp.	1.10825	1.50883	0.95277	1.20251	0.2155		0.3507	-0.1438	0.477	0.1555
s__Enterococcus_sp.	1.05529	0.91769	0.97865	0.76774	0.8339		0.8869	-0.1236	0.2757	0.07665
s__Lactococcus_formosensis	1.11332	1.75751	0.79474	1.09714	0.1816		0.3082	0.00251	0.6682	0.3186
s__Faecalimonas_sp.	0.9765	0.8895	0.86604	1.03153	0.1341		0.2515	-0.1196	0.332	0.1105
s__Peptoniphilus_stercorisuis	0.35957	0.98248	1.21728	2.40075	1e-05		0.00019	-1.3	-0.4534	-0.8577
s__Clostridioides_difficile	0.66835	0.22107	0.75691	0.1904	0.01952		0.06633	-0.1372	-0.04372	-0.08856
s__Kurthia_huakuii	1.27717	4.54143	0.14351	0.70214	0.0392		0.1067	0.4639	1.922	1.134
s__Bacteroides_sp.	0.59139	1.09475	0.81887	1.63355	0.8039		0.8643	-0.5534	0.0773	-0.2275
s__Blautia_sp._Marseille-P3201T	0.76217	0.86202	0.63788	0.48707	0.9835		0.9972	-0.04088	0.2986	0.1243
s__Clostridium_fallax	0.39637	0.44215	0.97955	1.07725	6.63e-08		4.22e-06	-0.7655	-0.3935	-0.5832
s__Faecalimonas_umbilicata	0.71687	0.59572	0.6578	0.67659	0.2044		0.3367	-0.08898	0.2003	0.05908
s__Enterococcus_faecalis	0.62274	0.4718	0.64769	0.37377	0.1065		0.2111	-0.1157	0.07727	-0.02493
s__Slackia_sp.	0.76619	0.67877	0.48711	0.38384	0.00299		0.01768	0.153	0.4151	0.2791
s__Terrisporobacter_sp.	0.56349	0.94381	0.59468	0.59322	0.00031		0.00336	-0.2194	0.1689	-0.03118
s__Clostridium_moniliforme	0.25877	0.28825	0.82426	1.05635	1.62e-12		5.72e-10	-0.7611	-0.3898	-0.5655
s__Lactococcus_garvieae	0.54152	0.649	0.5399	0.67606	0.2396		0.38	-0.1265	0.1635	0.00161
s__Enterococcus_cecorum	0.50962	0.64248	0.55062	0.5811	0.08979		0.1864	-0.1791	0.09808	-0.04101
s__Clostridium_thermobutyricum	0.34111	0.91433	0.6737	1.30515	2e-05		0.00037	-0.6088	-0.08016	-0.3326
s__Peptoclostridium_sp._AF21-18	0.45108	0.28942	0.4753	0.43797	0.4476		0.5705	-0.1093	0.05802	-0.02423
s__Collinsella_sp._BA40	0.51782	0.53085	0.38557	0.347	0.1596		0.2794	0.03357	0.2368	0.1322
s__Corynebacterium_sp.	0.51001	0.70185	0.32815	0.82632	0.00051		0.00494	-0.02122	0.357	0.1819
s__Collinsella_provencensis	0.44093	0.4374	0.3366	0.25796	0.176		0.3017	0.02521	0.1862	0.1043
s__Streptococcus_iniae	0.2421	0.30068	0.46245	0.93189	0.8673		0.9132	-0.38	-0.07877	-0.2204
s__Streptococcus_sp.	0.28983	0.33166	0.37193	0.41118	0.1065		0.2111	-0.1747	0.00102	-0.08211
s__Collinsella_aerofaciens	0.37469	0.32598	0.26467	0.18891	0.03791		0.1038	0.04574	0.1708	0.11
s__Bacteriophage_sp.	0.36161	0.52567	0.27065	0.33647	0.5738		0.682	-0.00763	0.1921	0.09097
s__Enterococcus_faecium	0.33528	0.32441	0.26876	0.28066	0.08779		0.1835	0.00124	0.1402	0.06652
s__Romboutsia_sp.	0.12447	0.16766	0.46545	0.7825	1.01e-13		5.78e-11	-0.4675	-0.2188	-0.341
s__Collinsella_sp._D33t1_170424_A12	0.30989	0.3326	0.22041	0.17129	0.2317		0.3704	0.03319	0.153	0.08948
s__Lactococcus_lactis	0.28466	0.41384	0.23836	0.30735	0.221		0.3575	-0.03987	0.1308	0.0463
s__Hathewaya_limosa	0.11525	0.31326	0.3611	0.73218	9.3e-07		4e-05	-0.3662	-0.1273	-0.2459
s__Streptococcus_agalactiae	0.21018	0.24075	0.25661	0.26653	0.02037		0.06858	-0.1068	0.01382	-0.04643
s__Vagococcus_lutrae	0.44885	1.68209	0.0175	0.02824	0.08929		0.1856	0.2022	0.7224	0.4313
s__Clostridium_baratii	0.16981	0.161	0.29053	0.24725	4.16e-07		2e-05	-0.1672	-0.07049	-0.1207
s__Collinsella_phocaeensis	0.26832	0.23144	0.19174	0.13533	0.08535		0.1796	0.03661	0.1166	0.07657
s__Coprococcus_sp.	0.25936	0.35593	0.19573	0.16542	0.9094		0.9443	0.00603	0.1248	0.06363
s__Escherichia_sp.	0.26368	0.46872	0.18942	0.28056	0.6784		0.7693	-0.00951	0.1626	0.07426
s__Streptococcus_parauberis	0.18737	0.26041	0.2561	0.30223	0.2504		0.3916	-0.1338	-0.00786	-0.06873
s__Clostridium_botulinum	0.14536	0.16909	0.27031	0.26372	4.7e-09		4.67e-07	-0.1774	-0.07428	-0.125
s__Streptococcus_dysgalactiae	0.1817	0.21519	0.21256	0.29288	0.882		0.9242	-0.08858	0.02819	-0.03086
s__[Ruminococcus]_torques	0.18597	0.08781	0.20814	0.06854	0.02163		0.07183	-0.04069	-0.00477	-0.02218
s__Lactococcus_petauri	0.21209	0.30848	0.17929	0.23629	0.2091		0.3427	-0.02659	0.09936	0.0328
s__Corynebacterium_xerosis	0.22581	0.31527	0.16157	0.24053	0.06731		0.1544	0.00449	0.1316	0.06423
s__Lactococcus_cremoris	0.23411	0.50451	0.14334	0.24107	0.3532		0.4772	0.01523	0.1805	0.09075
s__Corynebacterium_urealyticum	0.21562	0.48426	0.15661	0.63565	0.1276		0.2422	-0.06987	0.1759	0.05899
s__Phocicoccus_schoeneichii	0.2895	1.13958	0.08017	0.13277	0.7218		0.8033	0.05246	0.414	0.2093
s__Vibrio_parahaemolyticus	0.16731	0.10575	0.19739	0.12619	0.1276		0.2422	-0.0543	-0.00509	-0.03009
s__Clostridium_sp._Ade.TY	0.12386	0.18197	0.23392	0.26564	9.8e-08		1e-05	-0.1619	-0.0563	-0.1101
s__[Clostridium]_nexile	0.19863	0.19939	0.15719	0.11858	0.3152		0.4437	0.00677	0.0802	0.04145
s__Acinetobacter_sp.	0.12552	0.71033	0.22151	1.34086	0.9199		0.9522	-0.3404	0.1303	-0.09599
s__Dietzia_alimentaria	0.18193	0.36889	0.15604	0.24385	0.06457		0.1494	-0.04162	0.09953	0.02589
s__Solobacterium_sp.	0.15851	0.46605	0.16928	0.39192	0.1205		0.2322	-0.1016	0.09179	-0.01078
s__Tyzzerella_sp.	0.17676	0.23586	0.13885	0.11201	0.9475		0.9733	-0.00145	0.08068	0.03791
s__Brevibacterium_sp.	0.24876	0.71753	0.06378	0.13167	0.01159		0.04637	0.07819	0.3232	0.185
s__Phocaeicola_faecicola	0.15772	0.60545	0.14719	0.58018	0.2072		0.3403	-0.1213	0.1461	0.01053
s__Paraclostridium_bifermentans	0.12194	0.12174	0.17124	0.14841	0.00012		0.00168	-0.08117	-0.01794	-0.0493
s__Kocuria_sp.	0.16243	0.31096	0.12046	0.15983	0.3566		0.4808	-0.01133	0.104	0.04196
s__Salmonella_enterica	0.17794	0.3008	0.10317	0.12848	0.1697		0.2941	0.02525	0.1328	0.07477
s__Macrococcoides_caseolyticum	0.08584	0.14756	0.19267	0.66945	0.4909		0.6099	-0.2307	-0.0141	-0.1068
s__Collinsella_sp._AK_207A	0.16155	0.14911	0.11673	0.08379	0.1477		0.2709	0.0197	0.0732	0.04482
s__Kurthia_sp.	0.18954	0.63322	0.08643	0.42973	0.9862		0.9987	-0.01131	0.2437	0.1031
s__Klebsiella_pneumoniae	0.15314	0.25312	0.10764	0.15106	0.8663		0.9124	0.00075	0.09384	0.0455
s__Phocicoccus_pinnipedialis	0.21078	0.88992	0.0468	0.07948	0.7967		0.8591	0.04013	0.3172	0.164
s__Dorea_sp.	0.13779	0.14155	0.11295	0.0811	0.4342		0.557	-0.00151	0.05372	0.02484
s__Bulleidia_sp.	0.13612	0.25584	0.10898	0.25342	0.01342		0.05043	-0.03073	0.08874	0.02715
s__Clostridium_neonatale	0.10079	0.06897	0.14199	0.08374	5e-05		0.00082	-0.05873	-0.02396	-0.0412
s__Candidatus_Collinsella_stercoripullorum	0.13857	0.12425	0.10268	0.07671	0.1118		0.2196	0.01336	0.05837	0.03589
s__Terrisporobacter_othiniensis	0.11676	0.20155	0.1231	0.12648	0.00031		0.00336	-0.04391	0.0337	-0.00634
s__Streptococcus_suis	0.10683	0.04992	0.12956	0.0863	0.2291		0.3673	-0.03877	-0.00714	-0.02273
s__Peptostreptococcus_sp.	0.06897	0.08414	0.15636	0.21845	2e-05		0.00039	-0.1251	-0.04961	-0.08739
s__Enorma_phocaeensis	0.13153	0.12286	0.09182	0.0669	0.06932		0.1579	0.01698	0.06225	0.03971
s__Yimella_sp._cx-51	0.1263	0.30027	0.0968	0.23095	0.7089		0.7936	-0.03521	0.09312	0.02951
s__Brevibacterium_linens	0.17796	0.53738	0.04337	0.0922	0.03754		0.103	0.05436	0.227	0.1346
s__Clostridium_acetireducens	0.08753	0.06102	0.12463	0.08032	0.00021		0.00253	-0.05437	-0.02163	-0.03711
s__Lactobacillus_crispatus	0.09442	0.06418	0.11751	0.07021	0.01095		0.04443	-0.03722	-0.00763	-0.02309
s__Bacillus_subtilis	0.10964	0.06661	0.1019	0.07713	0.153		0.2771	-0.0093	0.02441	0.00775
s__Shigella_flexneri	0.12175	0.20674	0.08813	0.13737	0.6097		0.7129	-0.00579	0.07467	0.03362
s__Ruminococcus_sp.	0.11501	0.0627	0.09336	0.04412	0.00386		0.02146	0.00917	0.03393	0.02164
s__Staphylococcus_aureus	0.10621	0.06618	0.1012	0.04507	0.6687		0.7616	-0.00794	0.01798	0.00501
s__Clostridium_sp._LY3-2	0.04353	0.12429	0.15969	0.39158	4e-05		0.00071	-0.1828	-0.05628	-0.1161
s__Peptococcus_niger	0.1377	0.37272	0.06167	0.21777	0.4711		0.5922	0.00885	0.1492	0.07603
s__Clostridium_senegalense	0.06837	0.12238	0.12534	0.17654	2e-05		0.00038	-0.09067	-0.02327	-0.05697
s__Collinsella_bouchesdurhonensis	0.11075	0.09843	0.08163	0.05963	0.09951		0.2005	0.01042	0.04723	0.02912
s__Dorea_longicatena	0.09463	0.07421	0.09653	0.05345	0.09653		0.1972	-0.01577	0.01307	-0.0019
s__Blautia_obeum	0.10102	0.07213	0.08896	0.05671	0.3511		0.4751	-0.00224	0.02807	0.01206
s__Faecalitalea_cylindroides	0.08865	0.09407	0.1013	0.12316	0.7		0.7867	-0.03881	0.01329	-0.01265
s__Collinsella_ihumii	0.10883	0.09861	0.07648	0.05522	0.06026		0.1412	0.01458	0.05012	0.03236
s__Collinsella_sp._AF08-23	0.10476	0.09388	0.07861	0.0576	0.08272		0.1756	0.00802	0.04478	0.02616
s__Intestinibacter_bartlettii	0.07598	0.05079	0.10711	0.06649	4.81e-07		2e-05	-0.04505	-0.0165	-0.03113
s__Sutterella_wadsworthensis	0.10049	0.23511	0.08188	0.16339	0.7079		0.7929	-0.02613	0.06285	0.0186
s__Enorma_sp.	0.10652	0.09315	0.07568	0.05422	0.06081		0.1422	0.01364	0.04796	0.03084
s__[Clostridium]_innocuum	0.09229	0.04173	0.0897	0.04192	0.2548		0.3963	-0.0073	0.01243	0.0026
s__Citrobacter_sp.	0.14198	0.54225	0.03885	0.06028	0.8454		0.8957	0.01763	0.1901	0.1031
s__Shigella_sonnei	0.10435	0.17504	0.07455	0.11419	0.6446		0.7425	-0.00219	0.06354	0.0298
s__Jeotgalicoccus_sp.	0.14254	0.57465	0.03579	0.06533	0.5311		0.6474	0.02423	0.2072	0.1068
s__Clostridium_ihumii	0.06299	0.11015	0.11525	0.15948	2e-05		0.00035	-0.08445	-0.02086	-0.05226
s__Brevibacterium_epidermidis	0.14179	0.42631	0.03455	0.07324	0.0347		0.09674	0.0449	0.189	0.1072
s__Tepidibacter_aestuarii	0.07241	0.05239	0.10363	0.06341	5e-05		0.00077	-0.04477	-0.01819	-0.03122
s__Blautia_schinkii	0.10247	0.25942	0.07345	0.07377	0.3165		0.4437	-0.00854	0.07672	0.02903
s__Phascolarctobacterium_sp.	0.07114	0.08767	0.097	0.20718	0.3152		0.4437	-0.06425	0.00825	-0.02586
s__Schaalia_turicensis	0.06809	0.0822	0.09307	0.09768	0.0384		0.105	-0.04644	-0.0043	-0.02498
s__Phocaeicola_vulgatus	0.0788	0.15271	0.07999	0.16459	0.2385		0.3786	-0.0373	0.03616	-0.00119
s__Streptococcus_pneumoniae	0.07468	0.02397	0.08379	0.03633	0.123		0.2358	-0.01666	-0.00216	-0.0091
s__Plesiomonas_shigelloides	0.03797	0.19534	0.12024	0.46146	3.43e-11		7.49e-09	-0.167	-0.00933	-0.08227
s__Parolsenella_sp.	0.08912	0.07806	0.06721	0.05024	0.07181		0.1624	0.00711	0.03761	0.02191
s__Thermobrachium_celere	0.05768	0.04451	0.09578	0.06569	2.54e-07		1e-05	-0.05127	-0.02574	-0.0381
s__Eubacterium_sp.	0.07584	0.0536	0.07201	0.03825	0.7158		0.7989	-0.00705	0.01453	0.00383
s__Phocaeicola_plebeius	0.06451	0.13794	0.0824	0.17697	0.7509		0.8256	-0.05571	0.01627	-0.01788
s__Paenibacillus_sp._P22	0.06538	0.03028	0.08073	0.04495	0.05434		0.1316	-0.02425	-0.00693	-0.01535
s__Clostridium_tetani	0.0598	0.03795	0.08608	0.05196	2e-05		0.00036	-0.0369	-0.01642	-0.02628
s__Plesiomonas_sp.	0.03726	0.18007	0.10844	0.41804	1e-05		0.00028	-0.1511	-0.00228	-0.07118
s__Kurthia_sp._Dielmo	0.13461	0.45938	0.01036	0.03202	6e-05		0.00095	0.06166	0.2041	0.1242
s__Streptomyces_viridosporus	0.0719	0.04201	0.06976	0.04601	0.4119		0.5356	-0.008	0.01161	0.00214
s__Clostridium_butyricum	0.05754	0.03804	0.0818	0.04835	3e-05		0.00061	-0.03368	-0.01421	-0.02426
s__Proteus_sp.	0.13822	0.66059	0.00043	0.00167	0.00364		0.02046	0.04638	0.2604	0.1378
s__[Clostridium]_scindens	0.0736	0.06469	0.06497	0.04656	0.5949		0.7	-0.00426	0.02097	0.00863
s__Collinsella_vaginalis	0.08199	0.07488	0.05532	0.03915	0.05689		0.1353	0.01356	0.03985	0.02667
s__Phocaeicola_sp.	0.06966	0.19321	0.06753	0.19062	0.1918		0.3213	-0.03992	0.04982	0.00213
s__Coprococcus_comes	0.07624	0.06123	0.06056	0.04354	0.04536		0.1147	0.0039	0.02798	0.01568
s__Paraclostridium_tenue	0.06087	0.07913	0.07546	0.08865	0.07436		0.1671	-0.03427	0.00377	-0.01459
s__Romboutsia_hominis	0.03139	0.03976	0.1035	0.16811	4.03e-11		8.75e-09	-0.1033	-0.04529	-0.07211
s__Mediterraneibacter_glycyrrhizinilyticus	0.07541	0.10202	0.05947	0.05223	0.659		0.7535	-0.00154	0.03254	0.01594
s__Blautia_caecimuris	0.0709	0.05929	0.06373	0.07758	0.02344		0.07436	-0.00808	0.02121	0.00716
s__Lactococcus_raffinolactis	0.0555	0.09454	0.07795	0.10905	0.3622		0.4863	-0.04571	0.00063	-0.02245
s__Megamonas_sp.	0.05581	0.08425	0.07717	0.22772	0.00296		0.01757	-0.06366	0.01531	-0.02136
s__Clostridium_argentinense	0.04655	0.08423	0.08608	0.12022	1e-05		0.00026	-0.06332	-0.01685	-0.03954
s__Kocuria_atrinae	0.07669	0.15102	0.05549	0.07842	0.1549		0.2771	-0.00403	0.05092	0.0212
s__Rothia_endophytica	0.05756	0.10646	0.07392	0.12829	0.7218		0.8033	-0.0416	0.01102	-0.01636
s__Collinsella_sp._An2	0.07887	0.07442	0.05176	0.03721	0.04652		0.1169	0.01351	0.04083	0.02712
s__Catenibacterium_mitsuokai	0.05589	0.04252	0.07261	0.05378	0.00835		0.03641	-0.02713	-0.00542	-0.01672
s__Mediterraneibacter_sp.	0.06315	0.04949	0.06477	0.04923	0.8684		0.9139	-0.01343	0.01004	-0.00162
s__Fusobacterium_perfoetens	0.06155	0.15045	0.0647	0.13399	0.6716		0.7639	-0.03416	0.02672	-0.00316
s__Vagococcus_sp.	0.10701	0.32116	0.01878	0.02637	0.02469		0.07467	0.04347	0.1479	0.08823
s__Collinsella_sp._UBA1693	0.07547	0.08536	0.05014	0.03941	0.1012		0.2028	0.01043	0.03946	0.02533
s__Thermophilibacter_provencensis	0.07079	0.07135	0.05126	0.04177	0.07393		0.1663	0.00632	0.03263	0.01953
s__Schaalia_sp._Marseille-Q2122	0.06222	0.04732	0.05819	0.05713	0.04952		0.1227	-0.00805	0.01621	0.00404
s__Lactimicrobium_massiliense	0.05132	0.20422	0.0689	0.15266	0.106		0.2103	-0.05519	0.02734	-0.01758
s__Clostridium_massiliamazoniense	0.04423	0.05482	0.07543	0.10722	0.00972		0.04099	-0.0506	-0.01278	-0.03119
s__Buchananella_hordeovulneris	0.06713	0.04485	0.05236	0.06683	5.46e-08		3.62e-06	0.001	0.02776	0.01477
s__Slackia_piriformis	0.06844	0.04751	0.04949	0.02897	0.00025		0.00291	0.0096	0.02793	0.01895
s__Olsenella_uli	0.07367	0.07339	0.04416	0.03283	0.0029		0.01727	0.01744	0.04308	0.02951
s__Dorea_formicigenerans	0.06065	0.03474	0.05662	0.03658	0.3721		0.4963	-0.00426	0.01204	0.00404
s__Paraclostridium_sp.	0.04948	0.05417	0.06687	0.06657	0.0027		0.01632	-0.03042	-0.00333	-0.01739
s__Vagococcus_bubulae	0.07798	0.20716	0.03625	0.04565	0.62		0.7221	0.01131	0.07734	0.04173
s__Megamonas_funiformis	0.04802	0.07109	0.06511	0.1866	0.01703		0.06028	-0.0519	0.01583	-0.01709
s__Enorma_burkinafasonensis	0.06558	0.05773	0.04625	0.03349	0.05724		0.1358	0.00846	0.03074	0.01934
s__Escherichia_fergusonii	0.0721	0.21335	0.03962	0.06959	0.5259		0.643	0.0034	0.07221	0.03247
s__Eubacterium_ventriosum	0.05884	0.04159	0.05281	0.02117	0.8831		0.925	-0.00144	0.01346	0.00602
s__Enterococcus_pseudoavium	0.05201	0.0729	0.05776	0.09357	0.3976		0.5226	-0.025	0.01223	-0.00575
s__Clostridium_aceticum	0.0446	0.03004	0.06451	0.03851	2e-05		0.0004	-0.02843	-0.01151	-0.01991
s__Eubacterium_multiforme	0.02943	0.02762	0.07937	0.08207	5.72e-12		1.6e-09	-0.06463	-0.03632	-0.04993
s__Clostridium_sp._UBA6640	0.03843	0.06719	0.07013	0.09826	2e-05		0.00045	-0.05118	-0.01257	-0.0317
s__Citrobacter_freundii	0.08396	0.31065	0.02402	0.03487	0.7752		0.8434	0.01549	0.1176	0.05994
s__Schaalia_canis	0.05245	0.04053	0.0551	0.05374	0.3382		0.4616	-0.01299	0.00777	-0.00266
s__Peptacetobacter_hominis	0.05196	0.03195	0.05507	0.04562	0.7824		0.8486	-0.01139	0.00523	-0.00311
s__Bacteroides_fragilis	0.05278	0.10151	0.05321	0.09665	0.5095		0.6279	-0.02175	0.02404	-0.00043
s__Listeria_monocytogenes	0.04978	0.03242	0.05589	0.03689	0.5487		0.6628	-0.01439	0.00134	-0.00612
s__Enterocloster_sp.	0.06338	0.08948	0.04149	0.03888	0.3236		0.4464	0.00612	0.03864	0.02189
s__Coprococcus_sp._HPP0048	0.05411	0.04892	0.05056	0.05085	0.701		0.7873	-0.00821	0.01481	0.00355
s__Clostridium_sporogenes	0.04314	0.02514	0.06151	0.03334	1e-05		0.00025	-0.02487	-0.01195	-0.01837
s__Holdemanella_sp.	0.05011	0.041	0.05224	0.05694	0.1816		0.3082	-0.01395	0.00966	-0.00213
s__Candidatus_Limicola_stercorigallinarum	0.05801	0.05173	0.04155	0.03044	0.08632		0.1811	0.00744	0.02575	0.01646
s__Slackia_isoflavoniconvertens	0.06251	0.15446	0.03663	0.04034	0.2359		0.3753	0.002	0.05483	0.02588
s__Phocaeicola_coprocola	0.04703	0.14035	0.052	0.13518	0.7967		0.8591	-0.03516	0.02864	-0.00496
s__Virgibacillus_kapii	0.04316	0.03109	0.05556	0.03782	0.01472		0.05368	-0.02068	-0.00428	-0.0124
s__Enorma_massiliensis	0.05717	0.05925	0.04001	0.03002	0.06026		0.1412	0.00761	0.02822	0.01716
s__Kocuria_carniphila	0.05495	0.10829	0.04005	0.05613	0.171		0.2959	-0.00464	0.03462	0.0149
s__Paracoccus_jeotgali	0.0562	0.09308	0.03761	0.077	0.00146		0.01043	-0.00049	0.03855	0.01859
s__Peptoniphilus_sp.	0.0208	0.05427	0.07243	0.14604	4e-05		0.00066	-0.07806	-0.03027	-0.05163
s__Oliverpabstia_sp.	0.05883	0.05549	0.03346	0.0247	0.00289		0.01721	0.01594	0.03498	0.02537
s__Kurthia_sp._3B1D	0.08765	0.31639	0.00453	0.0194	0.2231		0.3601	0.03906	0.1463	0.08313
s__Mammaliicoccus_sp.	0.05112	0.10266	0.04024	0.11587	0.1821		0.3088	-0.01578	0.03746	0.01088
s__Parabacteroides_sp.	0.06123	0.11005	0.02909	0.05468	0.00324		0.01875	0.01333	0.05358	0.03214
s__Blautia_wexlerae	0.04676	0.04434	0.04332	0.03075	0.7763		0.844	-0.00515	0.01194	0.00344
s__Corynebacterium_felinum	0.04722	0.03222	0.04226	0.03739	0.03069		0.08846	-0.00297	0.01293	0.00496
s__Anaerosphaera_aminiphila	0.02088	0.05221	0.06786	0.13226	4e-05		0.00067	-0.0704	-0.02399	-0.04698
s__Collinsella_sp._An7	0.05359	0.04825	0.03494	0.02413	0.03028		0.08779	0.01024	0.02799	0.01864
s__Proteus_mirabilis	0.08613	0.42109	0.00213	0.00321	0.06485		0.1499	0.02605	0.1585	0.08401
s__Turicibacter_sp._H121	0.03843	0.02289	0.04941	0.02431	0.00017		0.00213	-0.01645	-0.00535	-0.01098
s__Paenibacillus_sp._P1XP2	0.04124	0.02007	0.04562	0.01702	0.0908		0.1881	-0.00867	-0.00033	-0.00439
s__Streptococcus_pyogenes	0.03802	0.02555	0.04874	0.03781	0.03447		0.09621	-0.01818	-0.00364	-0.01072
s__Sellimonas_sp.	0.04711	0.05371	0.0395	0.0303	0.7519		0.8265	-0.00246	0.0182	0.00761
s__Romboutsia_lituseburensis	0.03886	0.02593	0.04686	0.02564	0.00541		0.02713	-0.01361	-0.00232	-0.008
s__Faecalicatena_contorta	0.04465	0.04046	0.0409	0.02995	0.8029		0.8635	-0.00395	0.01192	0.00375
s__Ligilactobacillus_salivarius	0.03584	0.04948	0.04967	0.08106	0.6351		0.7346	-0.02977	0.00186	-0.01383
s__Dietzia_aerolata	0.06668	0.11544	0.01854	0.03273	2.14e-07		1e-05	0.02982	0.06775	0.04815
s__Corynebacterium_lactis	0.08079	0.42944	0.00316	0.00799	1.29e-07		1e-05	0.01936	0.1592	0.07763
s__Enterocloster_clostridioformis	0.04714	0.03685	0.03594	0.0272	0.01584		0.05696	0.00332	0.01893	0.0112
s__Mycobacteroides_abscessus	0.04238	0.04824	0.04021	0.0423	0.5594		0.6715	-0.00744	0.01248	0.00217
s__Streptococcus_varani	0.03489	0.03662	0.04703	0.07012	0.6872		0.7764	-0.02445	0.00033	-0.01214
s__Candidatus_Saccharibacteria_bacterium	0.04136	0.05809	0.04044	0.07989	0.2029		0.335	-0.0148	0.01657	0.00092
s__Coprococcus_sp._HPP0074	0.04119	0.03579	0.04037	0.03854	0.7988		0.8606	-0.0077	0.00942	0.00082
s__Holdemanella_biformis	0.0388	0.03337	0.04263	0.05035	0.4793		0.5998	-0.01271	0.00564	-0.00383
s__Streptococcus_uberis	0.03208	0.03076	0.04714	0.05417	0.03369		0.09451	-0.02538	-0.00569	-0.01506
s__Shigella_dysenteriae	0.04568	0.07754	0.03344	0.05126	0.6911		0.7794	-0.0023	0.02695	0.01225
s__Bariatricus_massiliensis	0.04425	0.05986	0.03464	0.0277	0.8246		0.88	-0.00072	0.02103	0.00961
s__Staphylococcus_sp.	0.05517	0.21191	0.02162	0.02703	0.00098		0.00796	0.00322	0.07123	0.03355
s__Blautia_producta	0.04381	0.03593	0.03244	0.02364	0.03941		0.1071	0.00462	0.01862	0.01137
s__Bacteroides_stercoris	0.03968	0.07561	0.03657	0.07273	0.7651		0.8362	-0.01477	0.02022	0.00311
s__Virgibacillus_profundi	0.03432	0.01363	0.04149	0.01241	1e-05		0.00028	-0.01016	-0.00424	-0.00716
s__Faecalicatena_sp._Marseille-Q4148	0.03978	0.03875	0.03591	0.02421	0.6755		0.7669	-0.00289	0.01134	0.00386
s__Parvimonas_micra	0.0276	0.0173	0.04727	0.04273	4.54e-06		0.00013	-0.02686	-0.01234	-0.01967
s__Diutina_rugosa	0.07473	0.61256	6e-05	0.00024	0.07195		0.1627	0.00326	0.1903	0.07468
s__Staphylococcus_sp._DORA_6_22	0.04127	0.03401	0.03343	0.01578	0.6872		0.7764	0.0024	0.01424	0.00784
s__[Ruminococcus]_lactaris	0.03789	0.03159	0.0365	0.02471	0.6285		0.729	-0.00533	0.00761	0.0014
s__Olsenella_sp.	0.04435	0.04033	0.02984	0.02295	0.01074		0.04382	0.00734	0.02202	0.01451
s__Kurthia_gibsonii	0.04299	0.1758	0.031	0.15898	0.00704		0.03297	-0.02331	0.05038	0.01199
s__Geobacillus_sp._BCO2	0.02887	0.0214	0.04465	0.02877	2.99e-06		9e-05	-0.02182	-0.01039	-0.01577
s__Clostridium_chrysemydis	0.01721	0.04044	0.05612	0.12807	3e-05		0.00049	-0.06096	-0.01813	-0.0389
s__Pseudoclavibacter_sp.	0.03625	0.02422	0.03675	0.04249	0.01128		0.04544	-0.00861	0.00695	-0.0005
s__Vagococcus_fluvialis	0.03979	0.08072	0.03242	0.08333	0.5839		0.6908	-0.01261	0.02458	0.00737
s__Mediterraneibacter_agrestimuris	0.03896	0.03776	0.03274	0.02616	0.4492		0.5722	-0.00093	0.01306	0.00622
s__Romboutsia_faecis	0.03949	0.08286	0.03139	0.06913	0.01146		0.04597	-0.009	0.02509	0.0081
s__Anaerosphaera_multitolerans	0.01628	0.04435	0.05438	0.10837	4e-05		0.00066	-0.05707	-0.0194	-0.0381
s__Prevotella_sp.	0.03176	0.05133	0.03784	0.06288	0.6571		0.7522	-0.01859	0.00741	-0.00608
s__Corynebacterium_ammoniagenes	0.06017	0.19992	0.00935	0.02011	0.02295		0.07436	0.02018	0.08722	0.05081
s__Thermophilibacter_immobilis	0.03867	0.04058	0.03081	0.02825	0.1706		0.2953	-5e-05	0.01578	0.00787
s__Clostridium_sardiniense	0.02152	0.02698	0.04767	0.0451	5.24e-10		7.41e-08	-0.03462	-0.01744	-0.02615
s__Coprococcus_sp._AF21-14LB	0.03709	0.03408	0.03178	0.02233	0.5147		0.6328	-0.00112	0.0116	0.0053
s__Limosilactobacillus_reuteri	0.02566	0.03984	0.04149	0.06644	0.2307		0.3691	-0.02794	-0.00371	-0.01583
s__Cupriavidus_taiwanensis	0.0312	0.01493	0.03592	0.01745	0.07076		0.1606	-0.00842	-0.00087	-0.00472
s__Anaerobutyricum_hallii	0.03689	0.04732	0.02932	0.0178	0.2661		0.4095	-0.00021	0.01635	0.00757
s__Roseburia_sp.	0.03907	0.07109	0.02692	0.01833	0.4572		0.5795	0.00176	0.02432	0.01215
s__Amedibacillus_dolichus	0.0412	0.04292	0.02475	0.02011	0.01747		0.06133	0.00944	0.0241	0.01645
s__Dietzia_sp._NCCP-2495	0.05404	0.0882	0.0119	0.01409	3.44e-07		2e-05	0.02983	0.05765	0.04214
s__Mammaliicoccus_sciuri	0.0432	0.11061	0.0224	0.07314	0.5303		0.6467	0.00133	0.04335	0.0208
s__Terrisporobacter_mayombei	0.03303	0.03675	0.0325	0.0265	0.00279		0.01674	-0.0068	0.00768	0.00052
s__Lachnoclostridium_sp._An181	0.03732	0.05534	0.02811	0.02561	0.7148		0.7982	8e-05	0.0188	0.0092
s__Romboutsia_timonensis	0.03042	0.02042	0.03476	0.01979	0.03313		0.09334	-0.00908	0.00022	-0.00434
s__Blautia_sp._CAG:257	0.03694	0.04585	0.02779	0.02581	0.3389		0.4624	0.00146	0.01776	0.00916
s__Pseudoflavonifractor_capillosus	0.035	0.02832	0.02944	0.0183	0.5337		0.6498	4e-05	0.01111	0.00556
s__Romboutsia_sp._1001713B170131_170501_G6	0.01424	0.01201	0.04944	0.08734	1.55e-07		1e-05	-0.04919	-0.02264	-0.0352
s__Wohlfahrtiimonas_chitiniclastica	0.06227	0.44195	0.00043	0.00271	0.00441		0.02304	0.0034	0.1382	0.06185
s__Parabacteroides_distasonis	0.03766	0.06488	0.02496	0.04576	0.1847		0.3124	0.00027	0.02507	0.0127
s__Microbacterium_sp.	0.03867	0.05457	0.02391	0.03452	0.00106		0.00842	0.00423	0.02588	0.01476
s__Eggerthella_lenta	0.03754	0.0885	0.02474	0.02821	0.3204		0.4437	-0.00017	0.029	0.01281
s__Streptococcus_equi	0.02839	0.0206	0.03361	0.0262	0.1584		0.2778	-0.01075	-0.00029	-0.00522
s__Agathobacter_rectalis	0.03168	0.0216	0.02911	0.01828	0.5337		0.6498	-0.00211	0.00686	0.00257
s__Phocaeicola_coprophilus	0.02699	0.06364	0.03252	0.07425	0.3735		0.4976	-0.02239	0.01008	-0.00553
s__Faecalicoccus_sp.	0.02798	0.02933	0.03144	0.03772	0.9867		0.9987	-0.01083	0.00385	-0.00346
s__Enterococcus_hirae	0.03993	0.07404	0.01947	0.02409	0.03205		0.09106	0.00886	0.0337	0.02046
s__Psychrobacter_sp._UBA3962	0.05199	0.21483	0.00735	0.03964	0.01834		0.06326	0.01176	0.08425	0.04464
s__Collinsella_sp._An307	0.03812	0.04326	0.02115	0.01715	0.00259		0.01576	0.00995	0.02453	0.01697
s__Kocuria_rhizophila	0.03579	0.06246	0.02346	0.02698	0.5986		0.7033	0.00229	0.02479	0.01233
s__Enterococcus_hermanniensis	0.02162	0.02802	0.03702	0.07926	0.6191		0.7211	-0.03022	-0.00241	-0.01539
s__Fusobacterium_varium	0.03172	0.09886	0.02674	0.05222	0.761		0.8331	-0.0119	0.02384	0.00498
s__Oscillibacter_sp.	0.03393	0.02959	0.02384	0.01971	0.00499		0.02534	0.00465	0.01594	0.01009
s__Vagococcus_hydrophili	0.02994	0.09659	0.0276	0.09371	0.1419		0.2631	-0.01975	0.02459	0.00234
s__Paraclostridium_ghonii	0.02262	0.02826	0.03395	0.03551	0.00049		0.00474	-0.01899	-0.00419	-0.01132
s__Faecalibacterium_prausnitzii	0.03164	0.02125	0.02422	0.01617	0.0039		0.02162	0.00325	0.01169	0.00742
s__Dietzia_sp.	0.03731	0.05093	0.01849	0.02004	0.00018		0.00224	0.01028	0.02773	0.01882
s__Romboutsia_sp._1001216sp1	0.01995	0.02058	0.03582	0.03732	1.37e-06		5e-05	-0.02281	-0.00881	-0.01587
s__Streptococcus_anginosus	0.02331	0.01694	0.03181	0.03314	0.03657		0.1009	-0.01509	-0.00282	-0.0085
s__Agathobacter_sp.	0.02912	0.01976	0.02572	0.01675	0.224		0.3613	-0.00119	0.00772	0.0034
s__Acinetobacter_baumannii	0.0254	0.02789	0.0291	0.09116	2.71e-07		1e-05	-0.02025	0.0097	-0.0037
s__Phycicoccus_sp.	0.03089	0.08094	0.02327	0.07211	0.00609		0.0295	-0.00954	0.02644	0.00762
s__Holdemanella_porci	0.02943	0.01991	0.02391	0.01504	0.04666		0.1172	0.00161	0.00944	0.00553
s__Ackermannviridae_sp.	0.02961	0.02886	0.02368	0.02987	0.05384		0.1308	-0.00068	0.01226	0.00593
s__Streptococcus_pluranimalium	0.02652	0.02946	0.02674	0.03012	0.3615		0.4855	-0.00692	0.00653	-0.00022
s__Senegalimassilia_sp.	0.03054	0.0265	0.02185	0.01623	0.01222		0.04828	0.00433	0.01396	0.00869
s__Finegoldia_magna	0.01682	0.02004	0.03534	0.054	0.00492		0.02511	-0.02809	-0.00953	-0.01852
s__Butyricimonas_sp.	0.03674	0.1349	0.01501	0.04754	0.05698		0.1355	0.00144	0.04366	0.02174
s__Leptotrichia_hofstadii	0.02262	0.03435	0.02891	0.03369	0.05954		0.1399	-0.01373	0.00097	-0.00629
s__Mobilicoccus_sp.	0.03909	0.12324	0.01226	0.02758	0.4993		0.618	0.00896	0.04924	0.02683
s__[Collinsella]_massiliensis	0.03113	0.03219	0.01999	0.01466	0.09842		0.1989	0.00565	0.01773	0.01114
s__Clostridium_thermopalmarium	0.0234	0.01217	0.02771	0.01193	0.02538		0.07636	-0.00694	-0.00142	-0.00431
s__Limosilactobacillus_oris	0.02107	0.05005	0.02996	0.05488	0.02088		0.06987	-0.02078	0.00297	-0.00889
s__Slackia_faecicanis	0.0294	0.02011	0.02143	0.01266	0.00064		0.00582	0.00412	0.01184	0.00798
s__Enterocloster_bolteae	0.02591	0.01914	0.02481	0.01843	0.5408		0.656	-0.003	0.0051	0.0011
s__Clostridium_massiliodielmoense	0.01504	0.0349	0.03541	0.04881	9.55e-11		1.86e-08	-0.02944	-0.01022	-0.02037
s__Schaalia_hyovaginalis	0.02483	0.03853	0.02543	0.06871	0.3525		0.4765	-0.01439	0.01147	-0.0006
s__Corynebacterium_senegalense	0.03623	0.0652	0.01399	0.02994	0.0003		0.00334	0.01135	0.03507	0.02224
s__Phascolarctobacterium_succinatutens	0.02352	0.02994	0.02656	0.05838	0.01307		0.05043	-0.01315	0.00696	-0.00304
s__Enterococcus_thailandicus	0.02464	0.02451	0.02542	0.02854	0.2412		0.3821	-0.0068	0.00525	-0.00078
s__Bifidobacterium_longum	0.02604	0.02188	0.02367	0.01744	0.5461		0.6604	-0.00217	0.00679	0.00237
s__Acinetobacter_variabilis	0.00671	0.02985	0.04294	0.24789	0.3147		0.4437	-0.07998	-0.00248	-0.03623
s__Psychrobacter_sp.	0.02749	0.09594	0.02083	0.08831	0.2123		0.3468	-0.01371	0.02621	0.00666
s__Bariatricus_sp.	0.02731	0.03686	0.02096	0.01702	0.9804		0.9956	0.00027	0.0131	0.00636
s__Candidatus_Kurthia_intestinigallinarum	0.04515	0.15635	0.00285	0.01193	0.4525		0.5755	0.02009	0.06886	0.0423
s__Collinsella_sp._An268	0.02808	0.02656	0.01972	0.01462	0.09734		0.1974	0.00331	0.0134	0.00836
s__Crassvirales_sp.	0.02836	0.07243	0.01876	0.04405	0.01126		0.04538	-0.00312	0.02397	0.0096
s__Collinsella_ureilytica	0.02737	0.02451	0.01966	0.01407	0.059		0.1389	0.00342	0.01243	0.00771
s__Lacticaseibacillus_paracasei	0.02478	0.00907	0.02168	0.00799	0.00059		0.00546	0.00116	0.00516	0.0031
s__Mediterraneibacter_faecis	0.02163	0.01886	0.02471	0.01879	0.1365		0.2551	-0.00702	0.0015	-0.00308
s__Hespellia_sp.	0.02524	0.03118	0.02103	0.01542	0.5949		0.7	-0.00122	0.01005	0.00422
s__Tessaracoccus_aquimaris	0.02678	0.04041	0.01894	0.04216	0.0095		0.04031	-0.00174	0.01675	0.00784
s__Shigella_boydii	0.02668	0.04496	0.01886	0.02908	0.5653		0.6754	-0.00086	0.01705	0.00782
s__Canibacter_oris	0.02298	0.02065	0.02253	0.02687	0.06155		0.1437	-0.00514	0.00596	0.00045
s__Enterobacter_hormaechei	0.02712	0.04705	0.01787	0.02037	0.6134		0.7162	0.00138	0.01788	0.00925
s__Blautia_argi	0.02625	0.03499	0.01867	0.01376	0.991		1	0.00179	0.01398	0.00758
s__Terrisporobacter_muris	0.01649	0.0233	0.02833	0.03623	6.26e-09		5.9e-07	-0.01894	-0.00495	-0.01184
s__Coprococcus_phoceensis	0.02584	0.03628	0.01891	0.01667	0.8915		0.9311	0.00093	0.01342	0.00693
s__Coriobacterium_glomerans	0.0259	0.02211	0.01878	0.01423	0.01589		0.0571	0.00321	0.01116	0.00712
s__Lachnoclostridium_sp.	0.02222	0.0221	0.02216	0.01344	0.06994		0.159	-0.00398	0.00437	7e-05
s__Vagococcus_martis	0.02901	0.06949	0.01495	0.01971	0.4126		0.5363	0.00369	0.02714	0.01407
s__Adlercreutzia_sp.	0.0226	0.01769	0.02037	0.01527	0.4096		0.5337	-0.0017	0.00621	0.00223
s__Anoxybacillus_flavithermus	0.0194	0.02532	0.02357	0.0278	0.2878		0.4354	-0.01043	0.00168	-0.00417
s__Roseburia_intestinalis	0.02401	0.02047	0.01891	0.01253	0.132		0.2486	0.00117	0.009	0.0051
s__Vagococcus_carniphilus	0.01437	0.02913	0.02844	0.07441	0.01578		0.05681	-0.02807	-0.00321	-0.01407
s__Corynebacterium_dentalis	0.01751	0.03246	0.02521	0.12805	0.2765		0.4222	-0.03004	0.00968	-0.0077
s__Roseburia_inulinivorans	0.02165	0.01937	0.02058	0.01537	0.8527		0.9015	-0.00317	0.00517	0.00106
s__Paenibacillus_sp._CCS19	0.02302	0.01795	0.01886	0.01152	0.4452		0.5682	0.00053	0.00751	0.00416
s__Kurthia_massiliensis	0.04041	0.23234	0.00132	0.00639	0.08105		0.1756	0.00788	0.08121	0.0391
s__Kurthia_zopfii	0.02788	0.13847	0.01353	0.0562	0.1489		0.2723	-0.00755	0.04073	0.01435
s__Peptoniphilus_mikwangii	0.00919	0.02521	0.03189	0.06348	2e-05		0.00035	-0.03377	-0.01173	-0.0227
s__Rothia_sp.	0.01862	0.03296	0.02232	0.03371	0.5967		0.7015	-0.01178	0.00336	-0.0037
s__Eggerthella_sinensis	0.02406	0.02077	0.01679	0.01226	0.03425		0.09578	0.00334	0.01087	0.00727
s__Lactococcus_sp._DD01	0.02198	0.03115	0.01843	0.02341	0.2638		0.4067	-0.00265	0.00955	0.00355
s__Gordonia_hirsuta	0.03577	0.11089	0.00408	0.00774	1.7e-09		2.07e-07	0.01558	0.05103	0.03169
s__Limosilactobacillus_sp.	0.01546	0.02285	0.02425	0.037	0.2286		0.3668	-0.0157	-0.00158	-0.00879
s__Clostridium_paraputrificum	0.01793	0.01976	0.02163	0.0205	0.00408		0.02232	-0.00789	0.00082	-0.0037
s__Ruminiclostridium_papyrosolvens	0.01238	0.01298	0.02716	0.03019	1.98e-07		1e-05	-0.02039	-0.00949	-0.01478
s__Streptomyces_sp._AA4	0.02414	0.03041	0.01519	0.01252	0.1489		0.2723	0.00383	0.01431	0.00895
s__Paenibacillus_sp._J45TS6	0.0176	0.01228	0.02154	0.01577	0.01804		0.06255	-0.00714	-0.00088	-0.00394
s__Collinsella_sp._An271	0.02247	0.02175	0.01666	0.01249	0.09389		0.1931	0.00192	0.01013	0.00581
s__Phocaeicola_barnesiae	0.01856	0.04458	0.02031	0.04656	0.4249		0.5478	-0.01217	0.00905	-0.00175
s__Anaerotruncus_sp._X29	0.02096	0.03549	0.01789	0.02709	0.3382		0.4616	-0.00427	0.01083	0.00307
s__Parablautia_sp._Marseille-Q6255	0.0203	0.01942	0.01843	0.01307	0.9242		0.9553	-0.00173	0.00575	0.00188
s__Rothia_sp._P100	0.01763	0.03212	0.02098	0.03196	0.6134		0.7162	-0.01054	0.00437	-0.00336
s__Faecalicoccus_pleomorphus	0.01861	0.0181	0.01987	0.02448	0.5666		0.6766	-0.00638	0.00333	-0.00126
s__Heliomicrobium_modesticaldum	0.01765	0.01259	0.0208	0.01299	0.06099		0.1425	-0.00581	-0.0003	-0.00315
s__Candidatus_Olsenella_avistercoris	0.02232	0.02095	0.01606	0.01875	0.00669		0.03163	0.00188	0.01125	0.00626
s__Faecalicatena_sp.	0.02071	0.02251	0.0175	0.01383	0.8789		0.9219	-0.00083	0.00755	0.00321
s__Bacteroides_ovatus	0.01757	0.03692	0.02061	0.04168	0.5095		0.6279	-0.01228	0.00629	-0.00304
s__Limosilactobacillus_ingluviei	0.00715	0.00544	0.03088	0.08028	0.458		0.5804	-0.03748	-0.01105	-0.02373
s__Coprococcus_eutactus	0.01983	0.01808	0.01802	0.00838	0.2048		0.3374	-0.00136	0.00506	0.0018
s__Micrococcus_luteus	0.00819	0.01216	0.02954	0.13529	0.2011		0.3327	-0.04588	-0.00256	-0.02135
s__Lactobacillus_johnsonii	0.01859	0.03106	0.01901	0.02343	0.6238		0.7251	-0.00624	0.00631	-0.00042
s__Dorea_acetigenes	0.02092	0.02814	0.01656	0.01355	0.7998		0.8613	-0.00044	0.00969	0.00437
s__Clostridium_magnum	0.0147	0.01082	0.0226	0.01483	4.45e-06		0.00013	-0.01085	-0.00504	-0.00791
s__Ligilactobacillus_saerimneri	0.00556	0.01308	0.0317	0.07615	0.01731		0.06087	-0.03884	-0.01482	-0.02613
s__Aminipila_butyrica	0.01696	0.01225	0.02012	0.01438	0.1394		0.2593	-0.00637	-0.00022	-0.00315
s__Thermophilibacter_gallinarum	0.02107	0.02091	0.01586	0.01284	0.1202		0.2318	0.00145	0.00907	0.00521
s__Bacillus_cereus	0.0172	0.01048	0.01912	0.0091	0.02802		0.08254	-0.00413	0.00024	-0.00191
s__Romboutsia_sp._1001285H_161024_C4	0.01269	0.01325	0.0236	0.02183	1.8e-12		6.22e-10	-0.01525	-0.00674	-0.01091
s__Coprococcus_sp._LG100-32	0.02052	0.02842	0.01572	0.01338	0.6726		0.7647	2e-05	0.01018	0.00479
s__Bacteroides_uniformis	0.01725	0.0332	0.0188	0.04022	0.4287		0.5515	-0.01033	0.00723	-0.00155
s__Streptococcus_thermophilus	0.01718	0.0153	0.01869	0.01682	0.3191		0.4437	-0.00518	0.00216	-0.00151
s__Candidatus_Olsenella_pullicola	0.02291	0.02384	0.01254	0.01276	3e-05		0.00051	0.00592	0.01488	0.01037
s__Veillonella_sp.	0.01468	0.0121	0.02073	0.0114	4.43e-07		2e-05	-0.00852	-0.00321	-0.00605
s__Senegalimassilia_anaerobia	0.02562	0.0304	0.00969	0.01043	4.01e-13		1.8e-10	0.01081	0.02109	0.01593
s__Enterococcus_gallinarum	0.02022	0.02634	0.01481	0.01534	0.2498		0.3911	0.0008	0.01033	0.0054
s__Fusobacterium_hominis	0.01264	0.03833	0.02237	0.046	3e-05		0.00054	-0.02012	-0.00116	-0.00973
s__Corynebacterium_amycolatum	0.03113	0.11659	0.00355	0.00759	1.89e-08		1.49e-06	0.01198	0.05077	0.02758
s__Candidatus_Corynebacterium_intestinavium	0.01985	0.04542	0.01479	0.06109	0.1072		0.2123	-0.00821	0.01604	0.00506
s__Psychrobacter_piechaudii	0.03003	0.12362	0.00445	0.02386	0.0204		0.06865	0.00733	0.04676	0.02557
s__Anaerostipes_hadrus	0.02041	0.02158	0.01401	0.0088	0.04436		0.1136	0.00302	0.01035	0.0064
s__Bacteroides_thetaiotaomicron	0.01595	0.03205	0.01825	0.03693	0.289		0.4368	-0.01085	0.00585	-0.0023
s__Extibacter_muris	0.01907	0.01511	0.01508	0.0107	0.06771		0.1551	0.00097	0.00696	0.004
s__Campylobacter_coli	0.01775	0.01161	0.01634	0.01049	0.3594		0.4835	-0.00088	0.00418	0.00141
s__Paracoccus_sanguinis	0.01802	0.06879	0.01598	0.0394	0.0012		0.00918	-0.00998	0.01486	0.00204
s__Hespellia_stercorisuis	0.02022	0.01869	0.01363	0.00972	0.02368		0.07436	0.00336	0.01009	0.00659
s__Allobaculum_stercoricanis	0.01816	0.01335	0.01534	0.0149	0.01042		0.04284	-0.00053	0.00588	0.00282
s__Romboutsia_ilealis	0.01465	0.00932	0.01876	0.01195	0.0016		0.01118	-0.00653	-0.00153	-0.0041
s__Intestinibacter_sp.	0.01637	0.0074	0.01699	0.0055	0.6209		0.7229	-0.00212	0.00085	-0.00063
s__Acetatifactor_sp.	0.01889	0.01761	0.01384	0.00844	0.1243		0.2376	0.002	0.00826	0.00505
s__Clostridium_cochlearium	0.00862	0.01008	0.02384	0.04179	0.00073		0.0064	-0.02249	-0.00897	-0.01522
s__Brachybacterium_sp.	0.02327	0.03958	0.00918	0.01364	0.0019		0.0128	0.00722	0.0207	0.01408
s__Faecalibacterium_sp.	0.01591	0.00722	0.01651	0.00763	0.3954		0.5202	-0.00224	0.00126	-0.00059
s__Tomitella_biformata	0.02436	0.04267	0.00806	0.01514	0.0145		0.0531	0.00944	0.02369	0.01629
s__Citrobacter_portucalensis	0.02559	0.1044	0.00679	0.01157	0.8339		0.8869	0.00515	0.03755	0.01879
s__[Clostridium]_leptum	0.01546	0.00713	0.01687	0.00671	0.03391		0.09502	-0.00296	3e-05	-0.00141
s__Olsenella_timonensis	0.02102	0.01901	0.01076	0.00789	1.42e-06		5e-05	0.00713	0.01379	0.01025
s__Peptoniphilus_sp._oral_taxon_386	0.00711	0.01934	0.0243	0.04844	2e-05		0.00039	-0.02637	-0.00871	-0.0172
s__Pseudoclavibacter_endophyticus	0.01694	0.03065	0.01434	0.0347	0.02889		0.08454	-0.00481	0.00973	0.0026
s__Collinsella_sp._CAG:166	0.0168	0.01712	0.01444	0.01251	0.4834		0.6033	-0.00107	0.00558	0.00236
s__Tessaracoccus_antarcticus	0.01908	0.04645	0.01212	0.02389	0.2537		0.395	-0.00081	0.01565	0.00696
s__Collinsella_sp._CAG:289	0.0193	0.02049	0.01172	0.00899	0.01397		0.05152	0.00422	0.01158	0.00758
s__Kocuria_sp._WRN011	0.01806	0.03559	0.01293	0.01804	0.1511		0.2753	-0.00089	0.01146	0.00513
s__Paracoccus_sulfuroxidans	0.02619	0.05968	0.00473	0.01149	1.4e-06		5e-05	0.01164	0.0314	0.02146
s__Clostridium_lundense	0.00646	0.00984	0.02403	0.05177	3e-05		0.00063	-0.02724	-0.01005	-0.01757
s__Mycobacterium_tuberculosis	0.01609	0.00746	0.01373	0.00773	0.0285		0.08365	0.00072	0.00407	0.00236
s__Xanthomonas_citri	0.01669	0.02469	0.01293	0.01478	0.6032		0.707	-0.00106	0.00858	0.00376
s__Anaerostipes_caccae	0.01421	0.0097	0.01539	0.00739	0.03657		0.1009	-0.00309	0.00065	-0.00119
s__Lacticaseibacillus_rhamnosus	0.0131	0.00936	0.01639	0.01171	0.01133		0.04558	-0.00579	-0.00095	-0.00329
s__Clostridium_homopropionicum	0.0092	0.0264	0.02022	0.04333	0.00309		0.01811	-0.01951	-0.00356	-0.01101
s__Clostridium_celatum	0.01317	0.00757	0.01622	0.00959	0.03059		0.08842	-0.00503	-0.00108	-0.00305
s__Dorea_sp._CAG:317	0.01661	0.01641	0.01263	0.00856	0.3532		0.4772	0.00106	0.00685	0.00398
s__Lactobacillus_sp.	0.01245	0.01762	0.0165	0.0194	0.05586		0.1337	-0.00831	6e-05	-0.00405
s__Streptococcus_gallolyticus	0.01062	0.01279	0.01814	0.03569	0.02319		0.07436	-0.01448	-0.00219	-0.00752
s__Peptoniphilus_harei	0.00836	0.0128	0.02034	0.03363	1e-05		0.00017	-0.01828	-0.00653	-0.01198
s__Parafannyhessea_umbonata	0.01668	0.01418	0.01198	0.0096	0.00497		0.02528	0.00217	0.0076	0.0047
s__Blautia_luti	0.01715	0.02774	0.01139	0.00919	0.2185		0.3543	0.00151	0.01088	0.00576
s__Coprococcus_sp._AM97-06	0.01553	0.02166	0.01293	0.01079	0.3217		0.4444	-0.001	0.00647	0.0026
s__Fusobacterium_necrophorum	0.01253	0.01207	0.01584	0.01645	0.1283		0.2431	-0.00657	-0.00022	-0.00331
s__Corynebacterium_testudinoris	0.02548	0.06213	0.00284	0.00392	6.41e-11		1.32e-08	0.0134	0.03249	0.02264
s__Fusobacterium_mortiferum	0.01172	0.02068	0.01657	0.04288	0.04983		0.1233	-0.01296	0.00176	-0.00485
s__Ruminococcus_sp._TF10-6	0.01528	0.01082	0.01292	0.00944	0.08511		0.1792	8e-05	0.00456	0.00236
s__Staphylococcus_cohnii	0.02323	0.10035	0.00494	0.00902	0.0189		0.06474	0.00375	0.03523	0.01829
s__Collinsella_sp._zg1085	0.01627	0.01438	0.01184	0.00872	0.06592		0.1518	0.00173	0.00709	0.00443
s__Roseobacter_sp._AzwK-3b	0.01454	0.00897	0.01352	0.01038	0.1973		0.3281	-0.00107	0.0031	0.00101
s__Thiopseudomonas_alkaliphila	0.02799	0.20851	4e-05	0.00012	0.03589		0.09936	0.00055	0.06847	0.02795
s__Nitrolancea_sp.	0.01699	0.02817	0.01074	0.01891	0.01538		0.05563	0.00087	0.01179	0.00626
s__Streptococcus_infantarius	0.01247	0.01287	0.01519	0.01787	0.5903		0.6962	-0.00613	0.0009	-0.00272
s__Staphylococcus_epidermidis	0.01586	0.03135	0.0117	0.0159	0.1477		0.2709	-0.00117	0.01026	0.00416
s__Brevibacterium_aurantiacum	0.02152	0.05785	0.00605	0.01029	0.00292		0.01738	0.00672	0.02636	0.01547
s__Suipraeoptans_intestinalis	0.01502	0.01934	0.01247	0.01017	0.9073		0.9429	-0.00099	0.00613	0.00255
s__Ligilactobacillus_sp.	0.01194	0.02024	0.01553	0.03081	0.9252		0.9562	-0.0094	0.00233	-0.00359
s__Clostridium_tetanomorphum	0.00475	0.00969	0.02251	0.05247	5.3e-07		2e-05	-0.02626	-0.01017	-0.01776
s__Morganella_sp.	0.02541	0.14198	0.00181	0.0057	0.5267		0.6436	0.00447	0.04992	0.0236
s__Cumulibacter_manganitolerans	0.01563	0.04123	0.01144	0.0286	0.1466		0.2695	-0.00355	0.01347	0.00419
s__Brevibacterium_yomogidense	0.02022	0.0364	0.00681	0.01629	3.8e-10		5.73e-08	0.00742	0.02001	0.01341
s__Blastococcus_sp._Marseille-P5729	0.01573	0.04191	0.01125	0.02828	0.09978		0.2007	-0.00292	0.01295	0.00448
s__Leuconostoc_citreum	0.01349	0.01851	0.01322	0.01715	0.5285		0.6452	-0.00385	0.00443	0.00028
s__Tractidigestivibacter_sp.	0.01566	0.0159	0.01086	0.00914	0.04176		0.1122	0.00182	0.00776	0.0048
s__Dietzia_cinnamea	0.01736	0.02334	0.00913	0.01004	0.00081		0.00677	0.00422	0.01249	0.00823
s__Bacteroides_caecigallinarum	0.01189	0.02875	0.0145	0.03178	0.2125		0.3472	-0.00966	0.00401	-0.00261
s__Hungatella_sp.	0.01363	0.01013	0.01267	0.00867	0.6833		0.7731	-0.00107	0.00312	0.00096
s__Paenibacillus_lactis	0.01419	0.00941	0.01206	0.00829	0.06342		0.1472	0.00014	0.00413	0.00213
s__Clostridium_butanoliproducens	0.00924	0.0157	0.01687	0.02219	1e-05		0.00017	-0.0118	-0.00301	-0.00763
s__Bifidobacterium_animalis	0.01685	0.0181	0.00924	0.00697	0.02745		0.08117	0.00456	0.01109	0.00762
s__Paenibacillus_taihuensis	0.0144	0.01246	0.01165	0.00947	0.1372		0.2561	3e-05	0.00527	0.00275
s__Gordonibacter_urolithinfaciens	0.01527	0.01248	0.01064	0.00693	0.00583		0.02856	0.00236	0.00713	0.00463
s__Sellimonas_intestinalis	0.01529	0.01155	0.01058	0.00689	0.00064		0.00581	0.00257	0.00691	0.00472
s__Leucobacter_sp._OH1287	0.01655	0.0339	0.00919	0.01099	0.3615		0.4855	0.00217	0.01335	0.00736
s__Clostridium_beijerinckii	0.00907	0.00644	0.01666	0.01102	6.76e-10		9.34e-08	-0.00962	-0.00562	-0.00759
s__Dietzia_aurantiaca	0.01971	0.03074	0.00599	0.00866	7.52e-08		4.71e-06	0.00857	0.01974	0.01372
s__Staphylococcus_pseudintermedius	0.01181	0.01121	0.01383	0.01633	0.5373		0.6529	-0.00537	0.00111	-0.00202
s__Peptostreptococcus_porci	0.01115	0.00867	0.01447	0.01335	0.1829		0.31	-0.00582	-0.00083	-0.00332
s__Candidatus_Blautia_faecavium	0.015	0.03556	0.01056	0.01017	0.5903		0.6962	-0.00053	0.01047	0.00444
s__Blautia_glucerasea	0.01404	0.01696	0.01147	0.01272	0.1914		0.3208	-0.0005	0.00639	0.00258
s__Paratractidigestivibacter_sp.	0.01606	0.01427	0.00939	0.0074	6e-05		0.00092	0.00403	0.00949	0.00667
s__Rothia_nasimurium	0.01255	0.01751	0.01275	0.01826	0.3629		0.4871	-0.00383	0.00404	-0.0002
s__Blautia_celeris	0.01354	0.01108	0.01162	0.00749	0.4365		0.5593	-8e-05	0.00412	0.00192
s__Eubacterium_ramulus	0.01382	0.00968	0.01133	0.00635	0.1652		0.2876	0.0007	0.00432	0.00249
s__Paracoccus_sp._(in:_a-proteobacteria)	0.01457	0.02909	0.0105	0.01696	0.3764		0.5004	-0.00115	0.00971	0.00407
s__Pediococcus_acidilactici	0.01888	0.04557	0.00616	0.00732	3e-05		0.00063	0.00669	0.0208	0.01272
s__Amedibacterium_intestinale	0.01383	0.00893	0.0112	0.00751	0.01168		0.04668	0.00082	0.00451	0.00263
s__Sphaerobacter_sp.	0.0153	0.02536	0.0097	0.01725	0.01367		0.0506	0.00063	0.01082	0.0056
s__Gallicola_sp.	0.00908	0.00794	0.01574	0.01615	0.00019		0.00239	-0.00981	-0.00388	-0.00665
s__Gleimia_coleocanis	0.01034	0.01209	0.01446	0.0169	0.01111		0.04494	-0.0076	-0.00067	-0.00412
s__Gordonia_sp._(in:_high_G+C_Gram-positive_bacteria)	0.01766	0.02563	0.00706	0.00953	0.00513		0.02594	0.0063	0.01501	0.0106
s__Olsenella_sp._An270	0.01472	0.01233	0.00997	0.00868	0.00038		0.00395	0.00229	0.00726	0.00475
s__Vagococcus_luciliae	0.01697	0.04201	0.00745	0.0086	0.5434		0.6583	0.0035	0.01706	0.00952
s__Clostridium_faecium	0.00833	0.01405	0.01606	0.02193	1e-05		0.00017	-0.01177	-0.00357	-0.00773
s__[Clostridium]_hylemonae	0.01367	0.01901	0.01065	0.00943	0.7248		0.8057	-0.00036	0.00641	0.00301
s__Phocaeicola_dorei	0.01178	0.02041	0.01248	0.02315	0.7318		0.811	-0.00568	0.00443	-0.0007
s__Actinomyces_sp._zg-332	0.00816	0.00899	0.01599	0.02352	0.03184		0.09061	-0.01206	-0.00399	-0.00783
s__Robinsoniella_sp._KNHs210	0.01357	0.01937	0.01037	0.00784	0.5181		0.6359	-0.0002	0.00668	0.0032
s__Faecalimicrobium_dakarense	0.01014	0.01014	0.0137	0.01173	0.00045		0.00442	-0.00619	-0.00113	-0.00356
s__Asaccharospora_irregularis	0.00987	0.00576	0.01396	0.00753	3.02e-09		3.32e-07	-0.00569	-0.00251	-0.00409
s__Parabacteroides_merdae	0.01726	0.04572	0.00651	0.01322	0.1051		0.2089	0.00369	0.01931	0.01075
s__Gordonia_phthalatica	0.01786	0.03428	0.0059	0.01228	0.03482		0.097	0.0063	0.01755	0.01196
s__Streptococcus_constellatus	0.01155	0.01132	0.01218	0.00972	0.08755		0.183	-0.00288	0.00173	-0.00063
s__Acetivibrio_thermocellus	0.00969	0.00701	0.01397	0.00999	0.001		0.00809	-0.00625	-0.00242	-0.00428
s__Corynebacterium_freneyi	0.01707	0.04307	0.00655	0.00975	0.00081		0.0068	0.00476	0.01837	0.01052
s__Dorea_sp._AGR2135	0.01083	0.01253	0.01274	0.01056	0.01226		0.04842	-0.00484	0.00074	-0.00191
s__Corynebacterium_variabile	0.01465	0.02203	0.00891	0.01591	0.05484		0.1321	0.00155	0.00995	0.00574
s__Kocuria_sp._cx-116	0.01062	0.02105	0.01293	0.02006	0.01589		0.0571	-0.00702	0.00251	-0.00231
s__Escherichia_albertii	0.01405	0.02412	0.00946	0.01412	0.6238		0.7251	0.00017	0.00922	0.00459
s__Rhodococcus_sp.	0.01746	0.08235	0.00604	0.00953	0.7408		0.8181	0.00123	0.02724	0.01142
s__Peptostreptococcus_anaerobius	0.00635	0.00597	0.01711	0.03342	0.03079		0.08862	-0.0165	-0.00565	-0.01075
s__Limosilactobacillus_vaginalis	0.00937	0.0137	0.01404	0.02045	0.08879		0.1849	-0.00887	-0.0008	-0.00467
s__Treponema_sp.	0.00991	0.00765	0.01336	0.00923	0.00077		0.00654	-0.00533	-0.00154	-0.00344
s__Negativibacillus_massiliensis	0.01809	0.03974	0.00516	0.01221	0.00016		0.00209	0.00642	0.02027	0.01294
s__Oribacterium_sp._oral_taxon_078	0.01352	0.0194	0.00969	0.00534	0.3622		0.4863	0.00082	0.00759	0.00383
s__Brachybacterium_huguangmaarense	0.00365	0.00682	0.0195	0.05015	4.2e-10		6.24e-08	-0.02448	-0.00854	-0.01585
s__Gleimia_sp._6138-11-ORH1	0.00981	0.01127	0.01327	0.01537	0.03216		0.0913	-0.00651	-0.00029	-0.00346
s__Peptoniphilus_asaccharolyticus	0.00514	0.00846	0.01783	0.03626	1e-05		0.00018	-0.01931	-0.00676	-0.01269
s__Clostridium_sp._CCUG_7971	0.00671	0.00674	0.01623	0.0218	2.16e-09		2.52e-07	-0.01353	-0.00623	-0.00952
s__Paracoccus_sp._S-4012	0.01268	0.03069	0.01007	0.01746	0.5523		0.666	-0.00266	0.00845	0.00261
s__Megamonas_hypermegale	0.00968	0.01252	0.01298	0.03285	0.2175		0.353	-0.00957	0.00195	-0.00329
s__Turicibacter_sp.	0.01199	0.00686	0.01067	0.00459	0.1584		0.2778	2e-05	0.00257	0.00133
s__Tetragenococcus_halophilus	0.01161	0.01366	0.01103	0.01362	0.1656		0.2881	-0.00237	0.00398	0.00057
s__Providencia_sp.	0.02188	0.15901	0.00057	0.00093	0.00075		0.0064	0.00129	0.05053	0.02131
s__Olsenella_sp._KH3B4	0.01245	0.015	0.01	0.00873	0.5425		0.6575	-0.00025	0.00532	0.00245
s__Candidatus_Olsenella_pullistercoris	0.01351	0.01286	0.00891	0.00745	0.0037		0.02072	0.00218	0.00707	0.0046
s__Bifidobacterium_adolescentis	0.01388	0.01448	0.00854	0.00632	0.0151		0.05478	0.00276	0.00804	0.00534
s__Microbacterium_mitrae	0.01322	0.0296	0.00915	0.02088	0.00484		0.0248	-0.00116	0.01033	0.00407
s__Nosocomiicoccus_ampullae	0.01717	0.06038	0.0052	0.01033	0.7681		0.8382	0.00339	0.02283	0.01197
s__Collinsella_sp._AM44-11	0.00888	0.0122	0.01343	0.01398	0.00016		0.00202	-0.0075	-0.00133	-0.00454
s__Actinomyces_sp.	0.01127	0.00752	0.01098	0.00907	0.1376		0.2566	-0.0016	0.00211	0.00029
s__Chryseobacterium_sp.	0.00339	0.0202	0.01864	0.07265	0.6687		0.7616	-0.02771	-0.00422	-0.01525
s__Schaedlerella_sp.	0.01237	0.01275	0.00965	0.00645	0.5417		0.6568	0.00064	0.00507	0.00272
s__Flavonifractor_plautii	0.01153	0.00921	0.01044	0.00937	0.3608		0.4849	-0.00084	0.00311	0.00109
s__Brachybacterium_paraconglomeratum	0.01742	0.03561	0.00447	0.00755	1e-05		0.00023	0.00734	0.01895	0.01295
s__Eggerthella_sp.	0.01282	0.00847	0.00906	0.00565	0.00017		0.00215	0.00213	0.0053	0.00376
s__Pararhodospirillum_photometricum	0.00664	0.00752	0.01521	0.02081	3.54e-06		0.00011	-0.01255	-0.00527	-0.00857
s__Dolosicoccus_paucivorans	0.01471	0.0434	0.00711	0.02803	0.5514		0.6652	0.00035	0.01638	0.00761
s__Campylobacter_jejuni	0.01194	0.00775	0.00977	0.00531	0.01673		0.05944	0.00059	0.00359	0.00216
s__Anaerococcus_vaginalis	0.00575	0.00508	0.01585	0.03689	0.9316		0.9613	-0.01645	-0.00473	-0.01009
s__Lacrimispora_amygdalina	0.0081	0.00686	0.01339	0.0141	0.0021		0.01377	-0.00775	-0.00283	-0.00529
s__Phocaeicola_acetigenes	0.01034	0.03676	0.01104	0.03577	0.3416		0.4654	-0.00859	0.0083	-0.00071
s__Micrococcus_sp.	0.00553	0.00846	0.01582	0.07124	0.7967		0.8591	-0.02316	-0.00107	-0.0103
s__Enorma_shizhengliae	0.01245	0.01063	0.00889	0.00657	0.04725		0.1183	0.00156	0.00558	0.00357
s__Woeseia_sp.	0.01152	0.01426	0.0098	0.0125	0.04122		0.1111	-0.00146	0.00467	0.00172
s__Mordavella_massiliensis	0.01148	0.01339	0.00979	0.00849	0.7844		0.8502	-0.00075	0.00427	0.0017
s__Brevibacterium_sediminis	0.01705	0.05167	0.00422	0.00899	0.02708		0.08029	0.00542	0.02205	0.01283
s__Enterococcus_durans	0.01306	0.02694	0.00808	0.00812	0.2672		0.411	0.00085	0.01002	0.00498
s__Corynebacterium_diphtheriae	0.01357	0.02231	0.00755	0.01176	0.00218		0.01416	0.00219	0.01029	0.00602
s__Faecalibacterium_sp._An122	0.01075	0.00447	0.01019	0.00265	0.6504		0.7467	-0.00024	0.00145	0.00057
s__Ellagibacter_isourolithinifaciens	0.0126	0.01124	0.00818	0.00594	0.00055		0.00521	0.00248	0.00666	0.00443
s__Kocuria_sp._cx-455	0.00959	0.01874	0.0111	0.01673	0.03163		0.09022	-0.00531	0.00246	-0.0015
s__Blautia_marasmi	0.00933	0.00961	0.01133	0.01421	0.5648		0.6752	-0.00482	0.00071	-0.00201
s__Collinsella_acetigenes	0.0115	0.01209	0.00914	0.00741	0.3436		0.4676	0.00016	0.00478	0.00236
s__Thermophilibacter_mediterraneus	0.01164	0.01687	0.00896	0.01203	0.2006		0.3321	-0.00058	0.00636	0.00268
s__Microbacterium_sp._NC79	0.0122	0.02598	0.00829	0.01815	0.00303		0.01787	-0.00082	0.00925	0.00391
s__Claveliimonas_bilis	0.01095	0.01091	0.00945	0.00804	0.4842		0.6041	-0.00081	0.00362	0.00149
s__Dorea_phocaeensis	0.00769	0.00742	0.01267	0.00953	3.97e-09		4.13e-07	-0.00691	-0.00293	-0.00498
s__Clostridium_haemolyticum	0.00624	0.01243	0.01406	0.01749	8.84e-10		1.18e-07	-0.01125	-0.00425	-0.00782
s__Rothia_sp._HMSC066H02	0.01179	0.01028	0.00847	0.00609	0.07834		0.1739	0.00142	0.00509	0.00331
s__Parolsenella_massiliensis	0.01173	0.01039	0.00853	0.00661	0.03621		0.1001	0.00104	0.00506	0.0032
s__Mammaliicoccus_lentus	0.01174	0.03367	0.00848	0.016	0.273		0.418	-0.00237	0.00967	0.00327
s__Candidatus_Janibacter_merdipullorum	0.01933	0.04451	0.00089	0.00118	1.12e-06		4e-05	0.01177	0.02677	0.01844
s__Olegusella_sp.	0.01184	0.01135	0.00809	0.00588	0.08879		0.1849	0.00167	0.0057	0.00375
s__Clostridium_saudiense	0.00849	0.00648	0.01135	0.00646	2.93e-06		9e-05	-0.00424	-0.00142	-0.00286
s__Metaclostridioides_mangenotii	0.00926	0.00497	0.01057	0.00535	0.08854		0.1845	-0.0025	-4e-05	-0.0013
s__Blautia_massiliensis_(ex_Durand_et_al._2017)	0.00897	0.00853	0.01086	0.00911	0.2307		0.3691	-0.00377	0.00016	-0.0019
s__Anaerostipes_sp.	0.01004	0.00679	0.00971	0.00603	0.9221		0.9537	-0.00109	0.0017	0.00033
s__Lachnospira_sp.	0.01124	0.0097	0.00851	0.0059	0.0347		0.09674	0.0009	0.00451	0.00273
s__Vagococcus_coleopterorum	0.00885	0.01816	0.01079	0.01572	0.1146		0.2236	-0.00569	0.00219	-0.00194
s__Candidatus_Onthocola_stercoravium	0.01192	0.00984	0.00769	0.00569	0.00197		0.01314	0.00236	0.00601	0.00423
s__Bacteroides_finegoldii	0.00994	0.01895	0.00965	0.01951	0.06592		0.1518	-0.00398	0.00456	0.0003
s__Candidatus_Egerieimonas_intestinavium	0.01008	0.01084	0.00946	0.00876	0.2604		0.4026	-0.00158	0.00285	0.00062
s__Olsenella_profusa	0.01177	0.01692	0.00775	0.01124	0.00356		0.02015	0.00073	0.0073	0.00403
s__Ornithinimicrobium_flavum	0.01405	0.04635	0.00548	0.01082	0.217		0.3524	0.00153	0.01747	0.00857
s__Phocaeicola_massiliensis	0.00961	0.01648	0.00991	0.0187	0.8904		0.9304	-0.00417	0.00374	-0.0003
s__Lactococcus_sp._bn62	0.01001	0.01327	0.00949	0.01221	0.3171		0.4437	-0.00234	0.00342	0.00052
s__Clostridium_sp._L2-50	0.00974	0.0074	0.00975	0.00378	0.01572		0.05665	-0.0013	0.00126	-4.8e-06
s__Clostridium_sp._ATCC_25772	0.00675	0.01193	0.01274	0.01787	4.4e-06		0.00013	-0.0097	-0.00272	-0.00599
s__Paraprevotella_clara	0.00858	0.0161	0.0109	0.02055	0.5802		0.6879	-0.00675	0.00192	-0.00231
s__Thomasclavelia_spiroformis	0.01087	0.00645	0.00858	0.00626	0.0006		0.00557	0.00083	0.00375	0.00229
s__Faecousia_sp.	0.01262	0.02362	0.00681	0.00744	0.2444		0.385	0.00211	0.01017	0.00581
s__Bifidobacterium_sp.	0.01189	0.01215	0.00754	0.00582	0.00998		0.04161	0.00226	0.00659	0.00436
s__Leucobacter_sp._UT-8R-CII-1-4	0.01149	0.01885	0.00793	0.01713	0.09337		0.1923	-0.00039	0.00776	0.00357
s__Collinsella_sp._CAG:398	0.01115	0.01018	0.00826	0.00611	0.06791		0.1553	0.00104	0.00486	0.00289
s__Merdimonas_faecis	0.01074	0.01192	0.00852	0.00572	0.8736		0.9181	0.00021	0.0046	0.00222
s__Psychrobacter_sanguinis	0.0156	0.06124	0.00363	0.01345	0.1285		0.2432	0.00274	0.0223	0.01196
s__Mediterraneibacter_hominis	0.01047	0.01393	0.0086	0.00692	0.4202		0.5434	-0.00065	0.00448	0.00187
s__Grylomicrobium_aquisgranensis	0.00727	0.04228	0.01172	0.03077	0.5486		0.6628	-0.01271	0.00492	-0.00445
s__Pseudomonas_aeruginosa	0.0107	0.0117	0.00828	0.00737	0.1095		0.2159	0.0003	0.00477	0.00242
s__Gordonibacter_pamelaeae	0.01131	0.00803	0.00765	0.00498	6e-05		0.00099	0.00222	0.00517	0.00365
s__Negativibacillus_sp.	0.01433	0.02982	0.00456	0.00911	0.08415		0.1777	0.00501	0.01469	0.00977
s__Romboutsia_weinsteinii	0.00827	0.009	0.01053	0.00942	0.00071		0.00629	-0.00423	-0.0002	-0.00227
s__Olsenella_sp._An290	0.01164	0.01911	0.00713	0.01197	0.00614		0.02969	0.00103	0.00831	0.00451
s__Brevibacterium_casei	0.0142	0.03443	0.00454	0.00632	0.0185		0.06364	0.00417	0.01578	0.00966
s__Actinomyces_graevenitzii	0.01074	0.00905	0.008	0.00551	0.1026		0.2048	0.00102	0.00432	0.00274
s__Erysipelothrix_rhusiopathiae	0.00167	0.00172	0.01694	0.08527	0.1331		0.2501	-0.0315	-0.00277	-0.01527
s__Butyricicoccus_pullicaecorum	0.00847	0.00899	0.01002	0.02312	0.8579		0.906	-0.0057	0.00207	-0.00156
s__Bhargavaea_beijingensis	0.01838	0.07805	8e-05	0.00014	0.08451		0.1783	0.00727	0.03066	0.0183
s__Streptomyces_griseocarneus	0.01022	0.01412	0.00823	0.01316	0.00101		0.00814	-0.0011	0.00525	0.00199
s__Roseburia_hominis	0.00938	0.00984	0.00904	0.00589	0.1496		0.2733	-0.00147	0.00219	0.00034
s__Luxibacter_massiliensis	0.01004	0.00915	0.0083	0.00605	0.37		0.4939	-8e-05	0.00355	0.00174
s__Nocardioides_sp.	0.01007	0.01506	0.00825	0.01013	0.2713		0.4158	-0.00095	0.00501	0.00182
s__Aquihabitans_sp.	0.00973	0.02157	0.00857	0.0343	0.1205		0.2322	-0.00551	0.00716	0.00116
s__Olsenella_sp._SW781	0.01015	0.01252	0.00801	0.00855	0.2291		0.3673	-0.00019	0.00457	0.00213
s__Rickettsia_felis	0.00502	0.00919	0.01312	0.01757	5.74e-09		5.5e-07	-0.0112	-0.0049	-0.0081
s__Clostridium_sp._D5	0.01013	0.01003	0.00786	0.00591	0.1115		0.2192	0.00051	0.00419	0.00228
s__Clostridium_tarantellae	0.00744	0.0077	0.01053	0.00813	2e-05		0.00043	-0.00479	-0.00127	-0.00308
s__Enterococcus_lactis	0.00937	0.0098	0.00853	0.01064	0.1048		0.2084	-0.00146	0.0032	0.00085
s__Fusicatenibacter_saccharivorans	0.00967	0.00801	0.00818	0.0056	0.4195		0.5426	-7e-05	0.00306	0.00149
s__Aquihabitans_sp._G128	0.00944	0.02105	0.00838	0.03395	0.1524		0.277	-0.00509	0.00693	0.00105
s__Corynebacterium_glutamicum	0.01166	0.01529	0.00615	0.00523	0.00066		0.00594	0.0031	0.00815	0.00551
s__Ligilactobacillus_agilis	0.00962	0.01524	0.00815	0.0093	0.8101		0.8693	-0.00132	0.00441	0.00147
s__Coprococcus_catus	0.00946	0.0068	0.00824	0.00693	0.06731		0.1544	-0.00038	0.0029	0.00123
s__Bacteroides_acidifaciens	0.00862	0.01545	0.00905	0.016	0.3243		0.4471	-0.00409	0.00317	-0.00044
s__Peptoniphilus_sp._ING2-D1G	0.00392	0.00881	0.01372	0.02718	2e-05		0.00042	-0.01456	-0.0056	-0.00981
s__Butyrivibrio_sp.	0.00949	0.00935	0.00813	0.00724	0.06671		0.1533	-0.00052	0.0033	0.00136
s__Clostridium_niameyense	0.00526	0.00883	0.01225	0.01506	1.85e-08		1.47e-06	-0.00988	-0.00426	-0.00699
s__Collinsella_sp._CM84Y_54	0.01095	0.00987	0.00629	0.00457	0.00011		0.00159	0.00306	0.00649	0.00466
s__Catenibacterium_sp.	0.00882	0.00714	0.0084	0.00518	0.6342		0.7339	-0.00093	0.00207	0.00042
s__Streptococcus_parasanguinis	0.00704	0.00497	0.01017	0.00847	0.00032		0.00344	-0.00468	-0.00147	-0.00313
s__Fusicatenibacter_faecihominis	0.01016	0.01198	0.00701	0.00558	0.1266		0.2409	0.00105	0.00538	0.00314
s__Morganella_morganii	0.01597	0.08748	0.00116	0.00319	0.3422		0.466	0.00303	0.03276	0.0148
s__Candidatus_Aphodovivens_avicola	0.00967	0.00754	0.00744	0.0057	0.02617		0.07815	0.00072	0.00381	0.00223
s__Lactobacillus_gasseri	0.00868	0.00509	0.0084	0.00502	0.6097		0.7129	-0.00093	0.00146	0.00028
s__Lancefieldella_parvula	0.01008	0.01012	0.0069	0.00626	0.00733		0.03373	0.00131	0.00518	0.00319
s__Tissierella_sp.	0.00508	0.01118	0.01188	0.02255	0.02385		0.07436	-0.01098	-0.00264	-0.0068
s__Siphoviridae_sp._ctrok7	0.012	0.04456	0.00495	0.01615	0.00471		0.02427	-0.00019	0.01522	0.00706
s__Thomasclavelia_ramosa	0.00868	0.00526	0.00822	0.00509	0.3902		0.5147	-0.00071	0.0017	0.00047
s__Collinsella_sp._4_8_47FAA	0.00956	0.0097	0.00732	0.00579	0.2327		0.3716	0.00051	0.00417	0.00224
s__Corynebacterium_heidelbergense	0.01391	0.06524	0.00292	0.0131	0.00261		0.01585	0.00097	0.02281	0.01098
s__Ornithinimicrobium_sp.	0.01154	0.0302	0.00526	0.01655	0.00018		0.00223	0.00109	0.01213	0.00629
s__Peptoniphilus_indolicus	0.00393	0.01068	0.01279	0.02469	4e-05		0.00071	-0.01323	-0.00482	-0.00886
s__Carnobacterium_maltaromaticum	0.00897	0.00833	0.00772	0.00716	0.3362		0.4597	-0.00048	0.003	0.00126
s__Clostridium_carboxidivorans	0.00623	0.00574	0.01045	0.00821	8.87e-07		3e-05	-0.00576	-0.00262	-0.00423
s__Hafnia_sp.	0.01382	0.04258	0.00286	0.00406	0.8029		0.8635	0.00482	0.0182	0.01097
s__Candidatus_Olsenella_stercoravium	0.00991	0.01152	0.00673	0.00601	0.02978		0.08671	0.00119	0.00552	0.00318
s__Rothia_sp._(in:_high_G+C_Gram-positive_bacteria)	0.00766	0.01349	0.00896	0.01332	0.7752		0.8434	-0.00406	0.00181	-0.0013
s__Hominisplanchenecus_murintestinalis	0.00898	0.00902	0.00764	0.00609	0.5461		0.6604	-0.0003	0.00311	0.00134
s__Bacteroides_pyogenes	0.00794	0.01901	0.00867	0.01642	0.2039		0.3361	-0.00472	0.00327	-0.00073
s__Corynebacterium_stationis	0.01288	0.0285	0.00367	0.00889	0.02205		0.073	0.00473	0.01432	0.00921
s__Romboutsia_sedimentorum	0.00663	0.00799	0.00989	0.00848	4.69e-06		0.00013	-0.00519	-0.00139	-0.00326
s__Anaerococcus_sp.	0.00483	0.00997	0.01168	0.01859	2.4e-07		1e-05	-0.01054	-0.00337	-0.00685
s__Olsenella_sp._An188	0.01074	0.01611	0.00577	0.00868	0.00119		0.00912	0.00183	0.00796	0.00497
s__Microbacterium_esteraromaticum	0.00961	0.01528	0.00684	0.01214	0.00168		0.01167	-0.00058	0.00589	0.00276
s__Lactobacillus_acidophilus	0.0071	0.00508	0.00934	0.00655	0.00303		0.01787	-0.00369	-0.0009	-0.00224
s__Anaerotignum_sp.	0.00824	0.00957	0.00814	0.00699	0.00892		0.03835	-0.00165	0.00206	9e-05
s__Candidatus_Dorea_merdavium	0.00901	0.00982	0.00736	0.00576	0.8153		0.8729	-3.43e-06	0.00362	0.00165
s__Olsenella_porci	0.00873	0.00942	0.00762	0.00712	0.4884		0.6076	-0.00083	0.003	0.00112
s__Streptococcus_entericus	0.0075	0.00667	0.00885	0.0087	0.7865		0.8517	-0.00314	0.00042	-0.00135
s__Paracoccus_suum	0.00896	0.02098	0.00738	0.01294	0.5381		0.6535	-0.00256	0.00556	0.00158
s__Slackia_equolifaciens	0.00935	0.0099	0.00698	0.00783	0.01382		0.05108	0.00041	0.00443	0.00237
s__Adlercreutzia_equolifaciens	0.00938	0.0089	0.00693	0.00517	0.09653		0.1972	0.0008	0.00422	0.00246
s__Kocuria_marina	0.00906	0.01955	0.00725	0.0098	0.8153		0.8729	-0.00136	0.00554	0.00181
s__Faecalicatena_orotica	0.00879	0.00898	0.00749	0.00502	0.859		0.9068	-0.00031	0.00294	0.0013
s__Candidatus_Aminicenantes_bacterium_ADurb.Bin508	0.0074	0.009	0.00881	0.00859	0.08681		0.1819	-0.00334	0.00064	-0.00141
s__Desulfosarcina_cetonica	0.00767	0.00541	0.00853	0.00661	0.6313		0.7313	-0.00215	0.00054	-0.00086
s__Candidatus_Coprousia_avicola	0.00923	0.00968	0.0069	0.00559	0.1202		0.2318	0.00068	0.00416	0.00234
s__Corynebacterium_hansenii	0.01164	0.02864	0.00447	0.00674	0.00135		0.00974	0.00309	0.01257	0.00717
s__Podoviridae_sp._ctlpi2	0.00286	0.0078	0.01325	0.02782	0.003		0.01774	-0.0152	-0.00627	-0.01039
s__Sphaerobacter_thermophilus	0.0099	0.01641	0.0062	0.01104	0.00903		0.03873	0.00059	0.00677	0.00371
s__Candidatus_Sulfotelmatobacter_sp.	0.00767	0.01496	0.00826	0.01173	0.118		0.2286	-0.00356	0.0024	-0.00059
s__Clostridium_sp._AT4	0.01002	0.016	0.0059	0.00694	0.1756		0.3015	0.00152	0.00704	0.00412
s__Parabacteroides_goldsteinii	0.00336	0.00837	0.01252	0.04447	0.00293		0.01741	-0.017	-0.00249	-0.00916
s__Dietzia_maris	0.01019	0.01458	0.00563	0.00648	0.00344		0.01962	0.00201	0.00712	0.00455
s__Janibacter_endophyticus	0.00425	0.01786	0.01153	0.0296	3.14e-07		2e-05	-0.01249	-0.00186	-0.00728
s__Enterocloster_alcoholdehydrogenati	0.0104	0.0202	0.00537	0.00899	0.1337		0.2511	0.00168	0.00864	0.00503
s__Corynebacterium_zhongnanshanii	0.00857	0.02454	0.00717	0.03923	0.2564		0.3981	-0.00691	0.0082	0.0014
s__Pseudomonas_sp._9Ag	0.00714	0.00524	0.0086	0.00621	0.08755		0.183	-0.00271	-0.0001	-0.00146
s__Weissella_sp.	0.00829	0.0202	0.00744	0.01015	0.6862		0.7756	-0.00282	0.00447	0.00085
s__Epidermidibacterium_keratini	0.00895	0.02487	0.0067	0.01753	0.01685		0.05981	-0.0023	0.00721	0.00225
s__Bacillus_sp.	0.00697	0.00641	0.00867	0.00796	0.003		0.01774	-0.00334	-4e-05	-0.00171
s__[Clostridium]_symbiosum	0.00854	0.00642	0.0071	0.00474	0.1588		0.2784	0.00026	0.00283	0.00144
s__Microbacterium_gorillae	0.00905	0.02939	0.00656	0.01569	0.1111		0.2185	-0.00233	0.00833	0.00248
s__Faecalicoccus_acidiformans	0.00742	0.00756	0.00816	0.00912	0.8091		0.8685	-0.00272	0.00119	-0.00074
s__Pseudoramibacter_alactolyticus	0.00392	0.00841	0.01165	0.02348	0.00491		0.02505	-0.01207	-0.00426	-0.00773
s__Arabiibacter_massiliensis	0.01012	0.01266	0.00543	0.00491	0.02271		0.07436	0.00246	0.00704	0.00469
s__Collinsella_sp._TF05-9AC	0.01097	0.01124	0.00456	0.00442	8.33e-09		7.54e-07	0.00444	0.00828	0.0064
s__Filifactor_alocis	0.00397	0.00944	0.01153	0.02097	4e-05		0.00065	-0.01142	-0.00392	-0.00756
s__Eggerthella_sp._51_9	0.00914	0.00967	0.00631	0.00495	0.06081		0.1422	0.00114	0.00462	0.00283
s__Enteractinococcus_helveticum	0.01046	0.01642	0.00493	0.01437	1e-05		0.0002	0.00173	0.00903	0.00553
s__Candidatus_Mycosynbacter_amalyticus	0.008	0.01967	0.00738	0.02076	0.442		0.5649	-0.00407	0.00528	0.00061
s__Gemmiger_sp.	0.00801	0.00747	0.00728	0.00544	0.8894		0.9297	-0.00073	0.00234	0.00072
s__Klebsiella_michiganensis	0.00719	0.00597	0.00809	0.00586	0.08085		0.1756	-0.00232	0.00045	-0.00091
s__Megamonas_rupellensis	0.00653	0.00961	0.0087	0.0251	0.0015		0.01067	-0.00669	0.00182	-0.00217
s__Bacteroides_cellulosilyticus	0.00861	0.00928	0.00662	0.00648	0.1462		0.2692	0.00019	0.00373	0.00199
s__Clostridium_liquoris	0.00228	0.00452	0.01291	0.03042	1.36e-07		1e-05	-0.01602	-0.00614	-0.01063
s__Gordonia_hydrophobica	0.01173	0.02294	0.00345	0.00643	0.03126		0.08954	0.00474	0.01269	0.00828
s__Enterococcus_avium	0.00753	0.00436	0.00757	0.00651	0.1158		0.2254	-0.00134	0.00118	-4e-05
s__Bacteroides_mediterraneensis	0.00712	0.01946	0.00798	0.01954	0.9453		0.9715	-0.00517	0.00332	-0.00086
s__Bacteroides_xylanisolvens	0.00664	0.01146	0.00845	0.01722	0.0908		0.1881	-0.00534	0.00151	-0.00181
s__Corynebacterium_glyciniphilum	0.01039	0.02066	0.00468	0.00679	0.8915		0.9311	0.00233	0.00942	0.00571
s__Klebsiella_sp.	0.00797	0.01918	0.007	0.01979	0.7947		0.8575	-0.0035	0.0056	0.00097
s__Peptostreptococcus_canis	0.004	0.01001	0.01088	0.01971	0.00032		0.00347	-0.01087	-0.00364	-0.00689
s__Collinsella_sp._AM42-18AC	0.00833	0.00883	0.00655	0.00525	0.3735		0.4976	0.00032	0.00348	0.00179
s__Metalysinibacillus_saudimassiliensis	0.00641	0.04937	0.00846	0.04372	0.7884		0.8533	-0.01237	0.00913	-0.00206
s__Vagococcus_teuberi	0.01034	0.02608	0.00452	0.00557	0.5198		0.6374	0.00188	0.01078	0.00582
s__Bacteroides_gallinaceum	0.00779	0.02581	0.00704	0.02135	0.2087		0.3423	-0.00468	0.00633	0.00075
s__Phocaeicola_sartorii	0.005	0.00994	0.00973	0.02278	0.2936		0.4422	-0.00857	-0.00127	-0.00473
s__Lysinibacillus_sp.	0.0129	0.09291	0.00176	0.00514	0.1477		0.2709	0.00146	0.02921	0.01114
s__Lachnospira_eligens	0.00863	0.00816	0.00603	0.00461	0.03705		0.102	0.00102	0.00406	0.00261
s__Arachnia_propionica	0.00766	0.00621	0.00684	0.00662	0.2072		0.3403	-0.00065	0.00235	0.00082
s__Paraclostridium_sp._AKS46	0.00545	0.00625	0.00901	0.00986	0.00198		0.01319	-0.00545	-0.00161	-0.00356
s__Limosilactobacillus_fermentum	0.00772	0.00764	0.00672	0.00632	0.2125		0.3472	-0.00051	0.00257	0.00101
s__Carnobacterium_divergens	0.00874	0.0186	0.00567	0.00927	0.6144		0.717	-0.00014	0.00645	0.00306
s__Candidatus_Methylacidithermus_pantelleriae	0.00648	0.00486	0.00792	0.00477	0.00793		0.03495	-0.00258	-0.00033	-0.00144
s__Hungatella_hathewayi	0.00698	0.00612	0.00742	0.00477	0.09442		0.1939	-0.00174	0.00098	-0.00044
s__Intestinimonas_butyriciproducens	0.00657	0.00689	0.00774	0.00658	0.01897		0.06491	-0.0027	0.0003	-0.00117
s__Thomasclavelia_sp.	0.00651	0.00514	0.00778	0.00437	0.00189		0.01272	-0.00232	-0.00026	-0.00127
s__Mogibacterium_diversum	0.00785	0.0075	0.00641	0.00474	0.3976		0.5226	0.00011	0.00281	0.00144
s__Streptococcus_minor	0.0062	0.00463	0.00805	0.00963	0.8841		0.9258	-0.00354	-0.00025	-0.00185
s__Citrobacter_braakii	0.01039	0.03529	0.00372	0.00558	0.9379		0.9661	0.00109	0.01273	0.00667
s__Blautia_hydrogenotrophica	0.00667	0.005	0.00738	0.00564	0.4508		0.5738	-0.00184	0.00051	-0.0007
s__Cetobacterium_sp.	0.00349	0.00335	0.01054	0.01458	8.59e-09		7.74e-07	-0.0096	-0.00465	-0.00705
s__Collinsella_sp._TM10-22	0.00839	0.00929	0.00551	0.00419	0.08755		0.183	0.00143	0.00457	0.00288
s__Cellulosilyticum_sp.	0.00646	0.00441	0.00738	0.00382	0.1341		0.2515	-0.00181	-1e-05	-0.00092
s__Ruminococcus_sp._AM41-2AC	0.00746	0.00666	0.00636	0.0046	0.5027		0.6211	-0.00028	0.00246	0.0011
s__Weissella_muntiaci	0.0096	0.03144	0.00421	0.00821	0.6663		0.7597	0.00036	0.011	0.0054
s__Anoxybacillus_sp._UARK-01	0.00426	0.00619	0.00949	0.01252	1e-05		0.00016	-0.0075	-0.00295	-0.00523
s__Veillonella_dispar	0.0062	0.00451	0.00752	0.00499	0.08535		0.1796	-0.00235	-0.00019	-0.00132
s__Clostridium_sp._CAG:440	0.00619	0.00468	0.00749	0.00506	0.04394		0.1136	-0.00235	-0.00017	-0.0013
s__Macrococcus_armenti	0.01048	0.04548	0.00315	0.00825	0.4661		0.5879	0.00097	0.01543	0.00733
s__Floccifex_porci	0.00606	0.00633	0.00754	0.00742	0.1485		0.2719	-0.00311	0.00015	-0.00148
s__Brevibacterium_pigmentatum	0.01095	0.03457	0.00263	0.0055	0.0269		0.07985	0.00343	0.01499	0.00832
s__Nosocomiicoccus_massiliensis	0.01078	0.0382	0.00276	0.00502	0.9942		1	0.00268	0.01497	0.00802
s__Clostridium_diolis	0.00482	0.00443	0.00865	0.00772	3e-05		0.00049	-0.00525	-0.00241	-0.00383
s__Floccifex_sp.	0.00659	0.00663	0.00685	0.00795	0.7118		0.7959	-0.00205	0.0015	-0.00025
s__Lactobacillus_taiwanensis	0.00749	0.00767	0.00591	0.0047	0.3532		0.4772	0.00017	0.00315	0.00159
s__Chlamydia_trachomatis	0.00638	0.00274	0.00694	0.00364	0.697		0.7841	-0.00127	0.00016	-0.00056
s__Enterobacter_cloacae	0.00857	0.01864	0.00472	0.00697	0.501		0.6195	0.00122	0.00731	0.00385
s__Eubacterium_callanderi	0.00625	0.00542	0.00703	0.00603	0.3622		0.4863	-0.00209	0.00055	-0.00079
s__Peptoniphilus_catoniae	0.00277	0.00745	0.01051	0.02116	0.0001		0.00144	-0.01191	-0.00433	-0.00774
s__Trichococcus_palustris	0.00721	0.00667	0.006	0.0054	0.1227		0.2354	-0.00016	0.00262	0.00122
s__Leucobacter_sp.	0.00842	0.01166	0.00474	0.00786	0.00337		0.01929	0.0012	0.00589	0.00368
s__Clostridium_rectalis	0.00206	0.00387	0.01108	0.02612	1.37e-09		1.74e-07	-0.01341	-0.00508	-0.00902
s__Blautia_sp._KLE_1732	0.00675	0.00642	0.00638	0.00443	0.8925		0.9319	-0.00084	0.00165	0.00037
s__Phycicoccus_elongatus	0.00663	0.01502	0.00649	0.01933	0.03121		0.08944	-0.00363	0.00368	0.00014
s__Mediterraneibacter_massiliensis	0.00665	0.00582	0.00646	0.00539	0.7671		0.8375	-0.00104	0.00143	0.00019
s__Clostridium_phage_vB_CP_qdyz_P5	0.00685	0.0147	0.0062	0.01521	0.08145		0.1756	-0.00304	0.00413	0.00065
s__Blautia_sp._LMAG:75	0.00644	0.00442	0.0066	0.00512	0.8381		0.89	-0.00126	0.00096	-0.00016
s__Macrococcoides_canis	0.00696	0.01619	0.00607	0.0153	0.7		0.7867	-0.0025	0.00464	0.0009
s__Sporomusa_sp.	0.00526	0.0046	0.00773	0.0054	2e-05		0.00043	-0.00371	-0.00127	-0.00247
s__Enterococcus_columbae	0.00603	0.00745	0.00695	0.00698	0.05484		0.1321	-0.00255	0.00082	-0.00092
s__Fusobacterium_ulcerans	0.00607	0.01187	0.0069	0.00907	0.01332		0.05043	-0.00332	0.00179	-0.00083
s__Peptoniphilus_obesi	0.00303	0.00755	0.00994	0.01876	0.00048		0.0047	-0.01026	-0.0038	-0.00692
s__Enterococcus_dispar	0.00571	0.0061	0.00719	0.01216	0.7128		0.7966	-0.00371	0.00064	-0.00148
s__Jeotgalibaca_dankookensis	0.00865	0.03953	0.00422	0.00691	0.2638		0.4067	-0.0012	0.01158	0.00443
s__Enterococcus_viikkiensis	0.00624	0.00788	0.00662	0.00856	0.345		0.469	-0.00214	0.00157	-0.00038
s__Streptococcus_salivarius	0.00584	0.00357	0.00701	0.00504	0.131		0.2471	-0.00215	-0.00019	-0.00117
s__Leucobacter_edaphi	0.00734	0.01122	0.00551	0.01218	0.01392		0.05137	-0.00066	0.00452	0.00184
s__Staphylococcus_lugdunensis	0.00474	0.01094	0.00798	0.01065	2.93e-07		1e-05	-0.00576	-0.00075	-0.00324
s__Gordonia_alkaliphila	0.00926	0.01194	0.00347	0.00496	2e-05		0.00033	0.00402	0.00801	0.00579
s__Propionibacterium_sp.	0.00747	0.01064	0.00523	0.00613	0.4319		0.5546	0.00011	0.00429	0.00225
s__Actinomyces_bowdenii	0.00516	0.0044	0.00753	0.0113	0.8747		0.9191	-0.00435	-0.00064	-0.00237
s__Ruminococcus_sp._AM33-14	0.00764	0.00929	0.00503	0.00371	0.1577		0.2771	0.0011	0.00418	0.00261
s__Brevibacterium_ravenspurgense	0.00916	0.02063	0.0035	0.00889	0.00307		0.01805	0.00232	0.00931	0.00566
s__Lacrimispora_xylanisolvens	0.00689	0.00686	0.00576	0.00461	0.4859		0.6054	-0.00021	0.00253	0.00113
s__Frisingicoccus_sp.	0.0071	0.00792	0.00555	0.00452	0.8747		0.9191	0.0001	0.00302	0.00154
s__Paratractidigestivibacter_faecalis	0.00783	0.01394	0.00478	0.00943	0.00069		0.00612	0.00057	0.00589	0.00305
s__Blautia_stercoris	0.00694	0.00721	0.00565	0.00514	0.3844		0.5087	3e-05	0.00264	0.00129
s__Streptococcus_henryi	0.0051	0.00384	0.00745	0.00559	0.00026		0.003	-0.00344	-0.00127	-0.00235
s__Streptococcus_parasuis	0.00501	0.00439	0.00751	0.00754	0.00315		0.01838	-0.00398	-0.0012	-0.0025
s__Kurthia_sp._11kri321	0.00696	0.03056	0.00556	0.02946	0.131		0.2471	-0.00486	0.00895	0.0014
s__Drancourtella_sp._An12	0.00668	0.01353	0.00583	0.01046	0.638		0.7371	-0.0019	0.00373	0.00085
s__Anaerotruncus_colihominis	0.00612	0.00329	0.00639	0.00266	0.3362		0.4597	-0.00091	0.00041	-0.00027
s__Bacteroides_caccae	0.00569	0.01269	0.0068	0.01277	0.8994		0.9369	-0.00403	0.00202	-0.00111
s__Lachnoclostridium_phocaeense	0.00697	0.00897	0.00548	0.0045	0.7875		0.8526	-0.00012	0.00304	0.00149
s__Xiamenia_xianingshaonis	0.00715	0.00704	0.00529	0.00408	0.2504		0.3916	0.00066	0.00321	0.00186
s__Pediococcus_sp.	0.00941	0.02298	0.00295	0.00369	8e-05		0.00116	0.00323	0.01058	0.00646
s__Rubneribacter_badeniensis	0.00658	0.007	0.00574	0.00547	0.4993		0.618	-0.00071	0.00236	0.00084
s__Corynebacterium_falsenii	0.00701	0.01504	0.00531	0.02433	0.00336		0.01924	-0.00312	0.00598	0.0017
s__Ruminococcus_sp._AF41-9	0.00715	0.01669	0.00516	0.00519	0.8516		0.9006	-0.0005	0.00523	0.00199
s__Helcobacillus_massiliensis	0.01199	0.03609	0.00031	0.00055	1e-05		0.00028	0.00641	0.01782	0.01168
s__Candidatus_Saccharimonadales_bacterium	0.00658	0.01169	0.00571	0.01546	0.1276		0.2422	-0.00237	0.00398	0.00088
s__Hyphomicrobium_sp._MC1	0.00678	0.00665	0.00547	0.00436	0.2422		0.3829	9e-05	0.00262	0.00132
s__Acinetobacter_phage_vB_AbaM_Acibel004	0.01212	0.14595	0.0001	0.00034	0.6347		0.7343	-6e-05	0.03611	0.01203
s__Paraclostridium_benzoelyticum	0.00526	0.00666	0.00691	0.00722	0.00203		0.0134	-0.00326	-4e-05	-0.00165
s__Janibacter_limosus	0.01022	0.0228	0.00188	0.00324	2e-05		0.00046	0.00495	0.01222	0.00834
s__Clostridium_frigidicarnis	0.00403	0.00626	0.00799	0.00962	5.88e-07		3e-05	-0.00588	-0.00212	-0.00395
s__Blautia_sp._MSJ-36	0.00541	0.00757	0.00661	0.00665	0.00023		0.00272	-0.00282	0.0005	-0.0012
s__Mycobacterium_ahvazicum	0.00666	0.00722	0.00534	0.00415	0.4909		0.6099	0.0001	0.00275	0.00132
s__Bifidobacterium_bifidum	0.00733	0.005	0.00464	0.00308	2.89e-06		9e-05	0.0017	0.00359	0.00269
s__Staphylococcus_phage_PMBT8	0.01169	0.0656	0.00028	0.00072	0.3727		0.4968	0.00217	0.02329	0.01142
s__Faecalicatena_fissicatena	0.00645	0.00555	0.00551	0.00413	0.45		0.573	-0.0002	0.00206	0.00094
s__Turicibacter_sanguinis	0.00498	0.00359	0.00693	0.0047	8e-05		0.00126	-0.00292	-0.00101	-0.00195
s__Thiomonas_sp._CB2	0.00561	0.00224	0.00625	0.00275	0.08319		0.1761	-0.00123	-4e-05	-0.00064
s__Parvimonas_sp.	0.00351	0.00351	0.00834	0.00895	1.67e-09		2.06e-07	-0.00645	-0.00337	-0.00483
s__Clostridium_septicum	0.00444	0.00546	0.00735	0.00743	1e-05		0.00019	-0.00436	-0.00143	-0.00291
s__Peptoanaerobacter_stomatis	0.00483	0.00448	0.00695	0.01002	0.9189		0.9513	-0.00406	-0.00032	-0.00212
s__Cutibacterium_acnes	0.00715	0.00597	0.00456	0.00317	0.00028		0.00312	0.00153	0.00375	0.00259
s__Hafnia_paralvei	0.00983	0.0309	0.00188	0.00287	0.4735		0.5944	0.00344	0.0138	0.00795
s__Candidatus_Dietzia_intestinigallinarum	0.00869	0.01259	0.00299	0.00379	1.41e-08		1.16e-06	0.00386	0.00809	0.00571
s__Blautia_sp._An249	0.00572	0.00699	0.00592	0.00569	0.9825		0.9966	-0.00156	0.00132	-0.0002
s__Psychrobacter_pasteurii	0.01033	0.03317	0.00129	0.00676	0.00284		0.01703	0.00412	0.0151	0.00903
s__Adlercreutzia_mucosicola	0.00634	0.00617	0.00526	0.00418	0.3807		0.505	-7e-05	0.00236	0.00108
s__Streptococcus_mutans	0.0055	0.00363	0.00602	0.00427	0.4429		0.5657	-0.0014	0.00036	-0.00052
s__Streptococcus_mitis	0.00553	0.00442	0.00599	0.00449	0.3262		0.4492	-0.0015	0.00048	-0.00046
s__Fusobacterium_nucleatum	0.00457	0.00854	0.00693	0.01022	0.0034		0.01943	-0.00449	-0.00023	-0.00237
s__Clostridium_estertheticum	0.00353	0.00409	0.00796	0.00772	1.59e-12		5.67e-10	-0.0059	-0.0031	-0.00443
s__Paracoccus_sp.	0.0065	0.01314	0.00494	0.00848	0.5112		0.6295	-0.00079	0.00415	0.00156
s__Blautia_difficilis	0.00694	0.01068	0.00449	0.00344	0.4629		0.5848	0.00086	0.00448	0.00245
s__Susfortunavirus_susfortuna	0.00513	0.01066	0.00628	0.0103	2.34e-07		1e-05	-0.00343	0.00139	-0.00115
s__Gordonia_sp.	0.00851	0.01216	0.0029	0.00425	2.49e-06		8e-05	0.00369	0.0079	0.00562
s__Carboxydocella_sp._ULO1	0.0046	0.00271	0.00679	0.00447	5.45e-07		2e-05	-0.00306	-0.00135	-0.00219
s__Flavonifractor_sp.	0.00658	0.00737	0.00478	0.0041	0.594		0.6993	0.00048	0.00312	0.0018
s__Thomasclavelia_cocleata	0.00523	0.00401	0.00607	0.0038	0.01791		0.06224	-0.00175	1e-05	-0.00084
s__Mycobacterium_sp.	0.00708	0.00903	0.00419	0.00525	0.00053		0.00511	0.00135	0.00455	0.00289
s__Neglectibacter_sp.	0.00551	0.00801	0.00574	0.00581	0.04229		0.1134	-0.00168	0.00139	-0.00022
s__Collinsella_sp._AM18-10	0.00642	0.00693	0.0048	0.00381	0.2542		0.3957	0.00036	0.00306	0.00162
s__Sporofaciens_musculi	0.00631	0.00634	0.00489	0.0038	0.1519		0.2763	0.00022	0.0027	0.00141
s__Yaniella_sp.	0.00758	0.01203	0.00361	0.00928	1e-05		0.00018	0.00148	0.00629	0.00397
s__Fusicatenibacter_sp._CLA-AA-H213	0.00626	0.00621	0.00493	0.00346	0.2493		0.3904	8e-05	0.0025	0.00133
s__Atopobium_sp.	0.00694	0.00654	0.00424	0.00308	0.0011		0.00863	0.0016	0.00389	0.0027
s__Bacteroides_sp._CAG:1076	0.00554	0.01957	0.00562	0.01915	0.2245		0.3619	-0.00418	0.00433	-9e-05
s__Anaeromonas_gelatinilytica	0.00369	0.00384	0.00742	0.00927	0.00013		0.00174	-0.00536	-0.00213	-0.00373
s__Thermalbibacter_longus	0.00686	0.01138	0.00424	0.00756	0.00906		0.03885	0.00038	0.00481	0.00262
s__Marvinbryantia_formatexigens	0.00605	0.00503	0.00498	0.00437	0.05972		0.1402	-2e-05	0.00215	0.00107
s__Nostocoides_sp._F2B08	0.00826	0.03784	0.00276	0.00652	0.6872		0.7764	9e-05	0.01274	0.00551
s__Ornithinimicrobium_sufpigmenti	0.00771	0.02333	0.00329	0.00608	0.02908		0.08504	0.00089	0.00842	0.00442
s__Candidatus_Corynebacterium_gallistercoris	0.00591	0.01663	0.00508	0.02781	0.111		0.2184	-0.00489	0.00546	0.00083
s__Ruminiclostridium_sp.	0.00515	0.00708	0.00584	0.00675	0.05253		0.1283	-0.00244	0.00085	-0.00068
s__Lachnotalea_glycerini	0.0042	0.00421	0.00677	0.00807	0.00564		0.02792	-0.0041	-0.00119	-0.00257
s__Sutterella_sp.	0.00637	0.01354	0.00459	0.00935	0.4073		0.5317	-0.00086	0.00445	0.00177
s__Rummeliibacillus_pycnus	0.01077	0.07884	0.00019	0.00052	0.02612		0.07805	0.00183	0.02743	0.01058
s__Lactococcus_nasutitermitis	0.00575	0.01631	0.00519	0.01104	0.1714		0.2964	-0.00229	0.00378	0.00055
s__Janibacter_anophelis	0.0092	0.02039	0.00174	0.00304	3e-05		0.0005	0.00438	0.01093	0.00746
s__Herbinix_hemicellulosilytica	0.00594	0.00521	0.005	0.00318	0.701		0.7873	-1e-05	0.00196	0.00094
s__Candidatus_Blautia_faecigallinarum	0.00623	0.01336	0.00466	0.00399	0.252		0.3933	-0.00038	0.0042	0.00157
s__Catenisphaera_adipataccumulans	0.00789	0.01173	0.003	0.0042	9.67e-12		2.48e-09	0.00305	0.00703	0.0049
s__Collinsella_sp._AF29-7AC	0.0063	0.00697	0.00459	0.00371	0.1856		0.3136	0.00048	0.00307	0.00171
s__Alistipes_sp.	0.00547	0.01184	0.00539	0.01178	0.02059		0.06915	-0.00255	0.00296	8e-05
s__Tannerella_forsythia	0.00504	0.01258	0.00573	0.01129	0.2715		0.4162	-0.00329	0.00208	-0.00069
s__Longibaculum_muris	0.00542	0.00584	0.00531	0.00382	0.2385		0.3786	-0.00097	0.00128	0.00011
s__Eisenbergiella_porci	0.00497	0.00387	0.00576	0.00428	0.07611		0.1701	-0.0016	0.00013	-0.0008
s__Staphylococcus_haemolyticus	0.00679	0.00643	0.00393	0.0041	5.71e-08		3.76e-06	0.00172	0.00427	0.00287
s__Caniella_muris	0.00537	0.00667	0.00535	0.00561	0.6911		0.7794	-0.00144	0.00146	2e-05
s__Varibaculum_vaginae	0.00625	0.00535	0.00447	0.00309	0.06136		0.1433	0.00082	0.00275	0.00178
s__Fusobacterium_polymorphum	0.00458	0.00819	0.00612	0.00841	0.00573		0.02827	-0.00333	0.00041	-0.00154
s__uncultured_Caudovirales_phage	0.00649	0.00663	0.00421	0.004	0.00192		0.01289	0.00109	0.00363	0.00228
s__Microbacterium_nymphoidis	0.00624	0.0195	0.00443	0.01053	0.07733		0.1722	-0.00167	0.00541	0.00181
s__Falcatimonas_sp._MSJ-15	0.00514	0.00578	0.00551	0.00535	0.1153		0.2248	-0.00163	0.00099	-0.00037
s__Gulosibacter_macacae	0.00902	0.02787	0.00162	0.00282	0.00025		0.00286	0.00326	0.01213	0.0074
s__Enterococcus_casseliflavus	0.00528	0.00461	0.00533	0.00561	0.3342		0.4577	-0.0012	0.00109	-5e-05
s__Candidatus_Onthovivens_sp.	0.00334	0.00415	0.00726	0.00721	1.39e-16		1.9e-13	-0.00524	-0.00258	-0.00392
s__Sedimentibacter_sp.	0.00541	0.0034	0.00518	0.00345	0.3671		0.4914	-0.00056	0.00094	0.00024
s__Blautia_sp._NSJ-175	0.00559	0.00581	0.005	0.0039	0.8277		0.8823	-0.00045	0.00167	0.00059
s__Citrobacter_youngae	0.00732	0.02054	0.00325	0.00493	0.764		0.8354	0.00095	0.00775	0.00406
s__Terrisporobacter_hibernicus	0.00561	0.00553	0.00496	0.00291	0.5912		0.697	-0.00025	0.00166	0.00065
s__Enterococcus_italicus	0.00507	0.00649	0.00544	0.00607	0.4103		0.5343	-0.00177	0.00112	-0.00037
s__Bacteroides_ilei	0.00539	0.02001	0.0051	0.01915	0.09597		0.1963	-0.00416	0.00467	0.00029
s__Nitrolancea_hollandica	0.00639	0.01069	0.00409	0.00728	0.01877		0.06433	0.00023	0.00438	0.00231
s__Bacillus_mycoides	0.00468	0.00449	0.00579	0.00342	5e-05		0.00085	-0.00202	-0.00011	-0.00111
s__Brevibacterium_iodinum	0.00828	0.02312	0.00218	0.0041	0.00176		0.01206	0.00264	0.00998	0.0061
s__Gemmiger_formicilis	0.00704	0.00893	0.00333	0.00357	0.00132		0.00969	0.00211	0.00524	0.00371
s__Dubosiella_sp.	0.00476	0.00392	0.00558	0.00508	0.4976		0.6164	-0.00182	0.00023	-0.00082
s__Hathewaya_massiliensis	0.00283	0.00466	0.00749	0.01109	5.27e-07		2e-05	-0.0066	-0.00286	-0.00466
s__Veillonella_parvula	0.00521	0.00516	0.00509	0.00779	0.1511		0.2753	-0.00143	0.00157	0.00012
s__Brachybacterium_sp._EE-P12	0.0082	0.01683	0.00208	0.0042	4e-06		0.00012	0.00347	0.00908	0.00612
s__Akkermansia_muciniphila	0.00599	0.00518	0.00428	0.00303	0.0621		0.1447	0.00082	0.00266	0.00171
s__Megasphaera_sp.	0.00539	0.00568	0.00485	0.00363	0.5894		0.6955	-0.00042	0.00167	0.00054
s__Acetatifactor_muris	0.00472	0.00363	0.00549	0.005	0.471		0.5922	-0.00181	0.00031	-0.00077
s__Anaeromassilibacillus_sp._1001302B_160321_C8	0.00497	0.00568	0.00522	0.00444	0.08319		0.1761	-0.00136	0.00103	-0.00025
s__Brevibacterium_sp._S111	0.00811	0.02349	0.00207	0.00419	0.02178		0.07226	0.00262	0.01006	0.00603
s__Candidatus_Nitrosoglobus_terrae	0.00531	0.01109	0.00488	0.00953	0.2818		0.4285	-0.00181	0.00291	0.00043
s__Succinatimonas_sp.	0.0027	0.00926	0.00748	0.0333	0.1182		0.229	-0.01066	0.00015	-0.00478
s__Acinetobacter_piscicola	0.00924	0.09103	0.00089	0.00693	0.08011		0.1756	-0.00071	0.02876	0.00835
s__Clostridium_tyrobutyricum	0.00372	0.00271	0.0064	0.00472	3.51e-08		2.5e-06	-0.00357	-0.00181	-0.00269
s__Drancourtella_massiliensis	0.00554	0.00825	0.00457	0.00636	0.1129		0.2212	-0.00076	0.0028	0.00097
s__Brevibacterium_permense	0.00801	0.02386	0.0021	0.00454	0.03928		0.1069	0.00267	0.01041	0.00591
s__Olsenella_sp._An293	0.00643	0.00741	0.00367	0.00321	0.00264		0.01604	0.0015	0.0041	0.00276
s__Gordonia_iterans	0.00744	0.0099	0.00266	0.00379	1e-05		0.00026	0.00319	0.00655	0.00478
s__Acinetobacter_schindleri	0.00178	0.00443	0.0083	0.04555	0.6308		0.731	-0.01436	3e-05	-0.00652
s__Weissella_confusa	0.0085	0.03931	0.00158	0.00359	0.4669		0.5884	0.00095	0.01383	0.00692
s__Collinsella_sp._AF38-3AC	0.00753	0.01475	0.00253	0.0026	1.95e-06		6e-05	0.00273	0.00786	0.005
s__Bacillus_thuringiensis	0.00619	0.01084	0.00387	0.00324	0.4951		0.614	0.00065	0.00427	0.00232
s__Brevibacterium_siliguriense	0.00805	0.02399	0.00199	0.00412	0.02599		0.07776	0.00234	0.00985	0.00606
s__Candidatus_Lindowbacteria_bacterium	0.00487	0.00528	0.00516	0.00475	0.4195		0.5426	-0.00135	0.00086	-0.00029
s__Dorea_sp._AM58-8	0.00381	0.00388	0.00619	0.00468	8.52e-07		3e-05	-0.00331	-0.00138	-0.00238
s__Clostridium_sp._DMHC_10	0.00298	0.00591	0.00701	0.00965	9.33e-09		8.24e-07	-0.00587	-0.00228	-0.00402
s__Kurthia_sp._YJT4	0.00558	0.02121	0.0044	0.02243	0.5896		0.6956	-0.00403	0.00601	0.00117
s__Ruminococcus_sp._AF31-14BH	0.00577	0.00545	0.00419	0.00303	0.07744		0.1724	0.00057	0.00262	0.00159
s__Kocuria_palustris	0.00652	0.01029	0.00343	0.00386	0.05204		0.1275	0.00146	0.00496	0.00308
s__Staphylococcus_nepalensis	0.00621	0.02318	0.00374	0.00566	5.38e-10		7.57e-08	-0.00113	0.00692	0.00247
s__Anaerotignum_lactatifermentans	0.00604	0.00518	0.00389	0.00312	0.00101		0.00814	0.00122	0.00318	0.00215
s__Candidatus_Lachnoclostridium_stercoripullorum	0.00639	0.01211	0.00353	0.00345	0.6755		0.7669	0.0009	0.00489	0.00286
s__Clostridium_brassicae	0.00285	0.00545	0.00707	0.00887	1.51e-10		2.67e-08	-0.00591	-0.00271	-0.00423
s__Streptococcus_sp._S784/96/1	0.00443	0.00418	0.00547	0.00533	0.3342		0.4577	-0.00207	4e-05	-0.00104
s__Floricoccus_penangensis	0.00377	0.00505	0.00613	0.00881	0.7885		0.8534	-0.00392	-0.00074	-0.00236
s__Streptococcus_lutetiensis	0.00458	0.00273	0.00529	0.00246	0.00123		0.00939	-0.0013	-0.0001	-0.00071
s__Anaerobutyricum_soehngenii	0.00489	0.00412	0.00495	0.00507	0.7803		0.8471	-0.00115	0.00096	-6e-05
s__Robinsoniella_sp.	0.00569	0.00548	0.00415	0.00313	0.08511		0.1792	0.00057	0.00269	0.00154
s__Corynebacterium_vitaeruminis	0.00886	0.04226	0.00097	0.00228	3e-05		0.00049	0.002	0.015	0.00789
s__Nosocomiicoccus_sp.	0.00886	0.03578	0.00097	0.00187	0.8999		0.9373	0.00287	0.01428	0.00789
s__Bacillus_safensis	0.0046	0.0031	0.00521	0.00416	0.7448		0.8211	-0.00148	0.00025	-0.0006
s__Acinetobacter_indicus	0.00234	0.00844	0.00744	0.04162	0.4172		0.5406	-0.01328	0.00084	-0.0051
s__Helicobacter_canis	0.00162	0.00445	0.00815	0.02634	4.59e-10		6.69e-08	-0.01094	-0.00256	-0.00653
s__Acinetobacter_sp._YH16031	0.00129	0.00601	0.00845	0.04836	0.5487		0.6628	-0.01602	-0.00038	-0.00716
s__Bacteroides_faecis	0.00442	0.0085	0.00531	0.01073	0.902		0.9389	-0.00307	0.0013	-0.00089
s__Acinetobacter_towneri	0.00556	0.029	0.00412	0.0224	0.00608		0.02947	-0.00407	0.00796	0.00145
s__Catenibacillus_sp.	0.00534	0.00579	0.00431	0.00335	0.7298		0.8095	-1e-05	0.00224	0.00102
s__Clostridium_cadaveris	0.00475	0.0037	0.00489	0.00283	0.1121		0.22	-0.00093	0.0006	-0.00014
s__Janibacter_hoylei	0.00747	0.01493	0.00215	0.00306	1e-05		0.0003	0.00294	0.00782	0.00533
s__Corynebacterium_sp._HMSC27B11	0.00556	0.01273	0.00401	0.0165	0.08574		0.1802	-0.00204	0.00478	0.00155
s__Barnesiella_intestinihominis	0.00486	0.00918	0.0047	0.00964	0.07879		0.1748	-0.00202	0.00243	0.00016
s__Enterococcus_gilvus	0.00466	0.00457	0.00488	0.00549	0.4859		0.6054	-0.0014	0.00089	-0.00021
s__Collinsella_sp._AF23-6	0.00504	0.00574	0.00445	0.00386	0.9538		0.978	-0.00048	0.00171	0.00058
s__Wansuia_hejianensis	0.00358	0.00465	0.00581	0.00591	1.73e-07		1e-05	-0.00347	-0.00104	-0.00224
s__Clostridium_tertium	0.00389	0.003	0.00545	0.00423	0.00261		0.01587	-0.00241	-0.00074	-0.00155
s__Bacteroides_sp._CAG:443	0.00449	0.01521	0.00479	0.01552	0.4564		0.5789	-0.00389	0.00316	-0.0003
s__Sellimonas_caecigallum	0.00482	0.00566	0.00443	0.0036	0.4179		0.5413	-0.00066	0.00144	0.00038
s__Candidatus_Aphodovivens_avistercoris	0.00582	0.00553	0.00343	0.00283	0.00016		0.00204	0.00142	0.00343	0.00239
s__Tractidigestivibacter_scatoligenes	0.00572	0.00689	0.00352	0.00325	0.01945		0.06616	0.00115	0.00348	0.0022
s__Escherichia_marmotae	0.00529	0.00863	0.00392	0.0058	0.5532		0.6669	-0.00029	0.00309	0.00137
s__Streptococcus_ferus	0.00426	0.00342	0.00494	0.00433	0.5355		0.6514	-0.00156	0.00016	-0.00069
s__Floricoccus_tropicus	0.0034	0.00474	0.00579	0.00849	0.45		0.573	-0.00391	-0.00079	-0.00239
s__Enterococcus_alishanensis	0.00367	0.00472	0.00549	0.00643	0.00622		0.02999	-0.00308	-0.00055	-0.00182
s__Clostridium_gasigenes	0.00399	0.00411	0.00515	0.00368	0.00063		0.00573	-0.002	-0.00024	-0.00116
s__Ligilactobacillus_ruminis	0.00437	0.00255	0.00476	0.00313	0.8904		0.9304	-0.00101	0.00023	-0.00039
s__Raoultibacter_phocaeensis	0.00543	0.00484	0.00368	0.00582	9e-05		0.00136	0.0005	0.00292	0.00174
s__Dickeya_phage_phiDP23.1	0.00533	0.00961	0.00377	0.00549	0.7308		0.8101	-0.00014	0.0034	0.00155
s__Candidatus_Blautia_ornithocaccae	0.00478	0.00389	0.00432	0.00331	0.4405		0.5634	-0.00038	0.00131	0.00047
s__Trinavirus_trina	0.00662	0.01456	0.00247	0.00416	0.3327		0.4562	0.00196	0.00658	0.00416
s__Blautia_faecis	0.00445	0.00526	0.00463	0.00304	0.05093		0.1253	-0.00111	0.0009	-0.00018
s__Clostridium_sp._TW13	0.00349	0.00247	0.00557	0.00284	5.83e-12		1.62e-09	-0.00269	-0.00149	-0.00208
s__Corynebacterium_auris	0.00651	0.01216	0.00255	0.00553	0.01416		0.05211	0.00196	0.00628	0.00397
s__Enteractinococcus_coprophilus	0.00615	0.00977	0.0029	0.00882	1e-05		0.00031	0.00107	0.00542	0.00325
s__Aeromicrobium_sp.	0.00732	0.02604	0.00173	0.00309	0.0024		0.01481	0.0018	0.01001	0.00559
s__Adlercreutzia_sp._ZJ242	0.00401	0.00506	0.00498	0.00468	0.01931		0.06578	-0.00212	0.00019	-0.00097
s__Candidatus_Blautia_excrementipullorum	0.00493	0.01018	0.00404	0.00394	0.7509		0.8256	-0.00054	0.00286	0.0009
s__Leuconostoc_sp.	0.00719	0.03087	0.00178	0.00182	0.00142		0.0102	0.00093	0.01047	0.0054
s__Faecalicatena_faecalis	0.00501	0.00572	0.00395	0.00303	0.5461		0.6604	5e-05	0.0022	0.00107
s__Ellagibacter_sp.	0.00548	0.00541	0.00349	0.00265	0.01561		0.05632	0.00107	0.00299	0.00199
s__Solobacterium_moorei	0.00432	0.01158	0.00464	0.00984	0.06062		0.1419	-0.0027	0.00213	-0.00031
s__Streptococcus_sanguinis	0.00407	0.00273	0.00486	0.00358	0.07655		0.1708	-0.00146	-5e-05	-0.00079
s__Nostocoides_sp.	0.00702	0.02862	0.00189	0.00408	0.03152		0.08996	0.00099	0.01016	0.00513
s__Brachybacterium_nesterenkovii	0.00156	0.00281	0.00733	0.01863	1.85e-09		2.21e-07	-0.0091	-0.00313	-0.00577
s__Shigella_sp.	0.00509	0.00857	0.00378	0.0057	0.6847		0.7744	-0.00022	0.00313	0.0013
s__Pseudoglutamicibacter_cumminsii	0.00797	0.02922	0.00089	0.00217	6e-05		0.00092	0.00291	0.0126	0.00708
s__Tessaracoccus_flavescens	0.00511	0.00711	0.00373	0.00608	0.07415		0.1667	-9e-05	0.0029	0.00138
s__Dorea_amylophila	0.00469	0.00566	0.00414	0.00298	0.3362		0.4597	-0.00045	0.0016	0.00055
s__Peptostreptococcus_sp._MV1	0.00638	0.01989	0.00242	0.00358	2e-05		0.00045	0.00104	0.00737	0.00396
s__Corynebacterium_sp._HMSC22B11	0.0052	0.012	0.00358	0.01479	0.1046		0.2081	-0.00157	0.00447	0.00162
s__Olsenella_sp._KGMB02461	0.00557	0.00822	0.00319	0.0031	0.2887		0.4365	0.00104	0.00379	0.00238
s__Helcobacillus_sp.	0.00865	0.02634	0.00011	0.00029	6.76e-07		3e-05	0.0047	0.01307	0.00854
s__Chroococcidiopsis_sp.	0.00125	0.005	0.00749	0.02623	2e-05		0.00045	-0.01104	-0.00227	-0.00624
s__Ruminococcus_bicirculans_(ex_Wegman_et_al._2014)	0.00375	0.00349	0.00496	0.00356	0.00034		0.00362	-0.00202	-0.00041	-0.00121
s__Streptococcus_canis	0.00285	0.00217	0.00585	0.00563	3.12e-07		2e-05	-0.00394	-0.00206	-0.00299
s__Bacillus_changyiensis	0.00427	0.00313	0.00442	0.0046	0.131		0.2471	-0.001	0.00072	-0.00015
s__Streptococcus_hyointestinalis	0.00456	0.00472	0.00412	0.00352	0.1825		0.3093	-0.00051	0.00144	0.00044
s__Acinetobacter_junii	0.00066	0.0027	0.008	0.04565	0.1543		0.2771	-0.01597	-0.00075	-0.00734
s__Saccharibacillus_endophyticus	0.0054	0.0074	0.00326	0.00303	0.08535		0.1796	0.00101	0.00341	0.00214
s__Clostridium_sp._BL8	0.00255	0.00422	0.00609	0.0078	1.88e-08		1.49e-06	-0.005	-0.00223	-0.00354
s__Zhenhengia_yiwuensis	0.00395	0.00279	0.00469	0.01062	0.01911		0.06527	-0.00275	0.0007	-0.00073
s__Anaerofustis_sp.	0.00361	0.00285	0.00503	0.00436	0.0445		0.1136	-0.00226	-0.00062	-0.00143
s__Pseudoclavibacter_chungangensis	0.00482	0.00688	0.00381	0.00718	0.07244		0.1636	-0.00058	0.00264	0.00102
s__Acinetobacter_tandoii	0.00018	0.00073	0.00845	0.04602	0.03804		0.1042	-0.01642	-0.00163	-0.00827
s__Candidatus_Rokuibacteriota_bacterium	0.00532	0.00394	0.0033	0.00223	1e-05		0.00014	0.00131	0.00278	0.00202
s__Pseudoflavonifractor_phocaeensis	0.00468	0.00742	0.00392	0.00408	0.02452		0.07436	-0.00057	0.00219	0.00076
s__Eisenbergiella_massiliensis	0.00294	0.00339	0.00564	0.00462	4.68e-09		4.67e-07	-0.00356	-0.00177	-0.0027
s__Ruminococcus_sp._OM05-10BH	0.00438	0.00757	0.0042	0.0058	0.6013		0.7055	-0.00133	0.0018	0.00017
s__Sellimonas_catena	0.00477	0.00409	0.00377	0.00294	0.1273		0.2418	0.00024	0.00183	0.001
s__Ornithinibacter_sp.	0.00573	0.01664	0.00279	0.00689	0.0076		0.03375	0.00036	0.00631	0.00294
s__Klebsiella_quasipneumoniae	0.00512	0.01075	0.00339	0.00542	0.5884		0.6948	-2e-05	0.00384	0.00173
s__Novisyntrophococcus_fermenticellae	0.00518	0.01003	0.00332	0.0027	0.08904		0.1852	0.00037	0.00346	0.00187
s__Microlunatus_sp.	0.00628	0.01489	0.00222	0.00529	0.01434		0.05264	0.00157	0.00652	0.00406
s__Oligella_urethralis	0.00833	0.05949	0.00015	0.00091	0.08066		0.1756	0.00033	0.01989	0.00818
s__Clostridium_algidicarnis	0.00235	0.00233	0.00613	0.00768	6.3e-07		3e-05	-0.00513	-0.0025	-0.00379
s__Leuconostoc_mesenteroides	0.00446	0.00562	0.00399	0.00512	0.1652		0.2876	-0.00075	0.00167	0.00047
s__Parabacteroides_sp._20_3	0.00452	0.01295	0.00393	0.01008	0.01606		0.0576	-0.00199	0.00311	0.00059
s__Clostridium_sp._OS1-26	0.00385	0.00479	0.00457	0.00386	0.00011		0.00159	-0.00177	0.00031	-0.00072
s__Peptostreptococcus_faecalis	0.00335	0.00459	0.00507	0.00682	0.01973		0.06688	-0.00308	-0.00037	-0.00172
s__Heyndrickxia_coagulans	0.00423	0.00425	0.00419	0.00419	0.5666		0.6766	-0.00087	0.00102	4e-05
s__Collinsella_sp._TM06-3	0.00514	0.00445	0.00327	0.00276	0.00083		0.00697	0.00107	0.00271	0.00188
s__Streptococcus_oralis	0.00399	0.00209	0.00442	0.00301	0.7855		0.8509	-0.00106	0.00018	-0.00043
s__Klebsiella_variicola	0.00497	0.00863	0.00341	0.00476	0.5558		0.6695	-3e-05	0.00309	0.00156
s__Dysosmobacter_segnis	0.00512	0.00852	0.00323	0.00391	0.07228		0.1633	0.00037	0.00363	0.0019
s__Siphoviridae_sp._ctqBH20	0.00121	0.00133	0.00712	0.02053	0.2637		0.4067	-0.00917	-0.00293	-0.0059
s__Candidatus_Blautia_stercoravium	0.00434	0.00325	0.00398	0.003	0.3836		0.508	-0.00035	0.00109	0.00036
s__Blautia_sp._MCC289	0.00486	0.00459	0.00346	0.00256	0.04608		0.116	0.00052	0.00234	0.0014
s__Bifidobacterium_pullorum	0.00472	0.00403	0.00359	0.0026	0.05689		0.1353	0.00033	0.00187	0.00113
s__Lactiplantibacillus_pentosus	0.00407	0.00338	0.00422	0.00359	0.8694		0.9149	-0.00097	0.0006	-0.00015
s__Clostridium_sp._AM34-11AC	0.00392	0.00482	0.00436	0.00561	0.7988		0.8606	-0.00163	0.00075	-0.00044
s__Eubacterium_sp._BL-380-WT-2B	0.00667	0.01513	0.0016	0.00474	3.04e-06		9e-05	0.00249	0.00766	0.00507
s__Longicatena_sp.	0.004	0.00373	0.00427	0.0036	0.4943		0.6132	-0.00106	0.00066	-0.00026
s__Mesorhizobium_ventifaucium	0.00387	0.0028	0.00439	0.00289	0.1636		0.2853	-0.0012	0.00013	-0.00052
s__Janibacter_sp.	0.00671	0.01437	0.00156	0.00251	2e-05		0.00044	0.00296	0.00757	0.00515
s__Faecalibacillus_intestinalis	0.00371	0.00347	0.00455	0.00349	0.02774		0.08185	-0.00155	3.61e-06	-0.00083
s__Streptococcus_orisratti	0.00384	0.00271	0.00441	0.00374	0.9295		0.9596	-0.00135	0.0002	-0.00057
s__Phocaeicola_salanitronis	0.00367	0.01187	0.00458	0.01204	0.02859		0.08387	-0.00351	0.0017	-0.0009
s__Arthrobacter_sp._9AX	0.00464	0.00479	0.0036	0.00294	0.215		0.3501	0.00021	0.00188	0.00104
s__Pleurocapsa_minor	0.00383	0.00712	0.00439	0.0064	0.1459		0.2687	-0.00213	0.00094	-0.00056
s__Pseudomonas_sp._OF001	0.00433	0.00279	0.00388	0.00317	0.05351		0.1302	-0.00023	0.00111	0.00045
s__Peptoniphilus_senegalensis	0.00221	0.00511	0.00599	0.01141	3e-05		0.0005	-0.00581	-0.00182	-0.00377
s__Ruminococcus_sp._OF02-6	0.00455	0.00397	0.00364	0.0027	0.1978		0.3287	0.00015	0.00172	0.00091
s__Streptococcus_merionis	0.00368	0.00301	0.00449	0.00415	0.3909		0.5154	-0.00165	2e-05	-0.00081
s__Haloimpatiens_lingqiaonensis	0.00264	0.00342	0.00551	0.00725	1e-05		0.0002	-0.00416	-0.0016	-0.00287
s__Schleiferilactobacillus_harbinensis	0.00406	0.00501	0.00406	0.00418	0.7661		0.8371	-0.00103	0.00113	4.81e-06
s__Cellulosilyticum_ruminicola	0.00513	0.00743	0.00299	0.00287	0.2896		0.4376	0.00103	0.00347	0.00215
s__Absicoccus_porci	0.00406	0.00522	0.00405	0.00529	0.1214		0.2336	-0.00109	0.00112	1e-05
s__Acetivibrio_ethanolgignens	0.00335	0.00323	0.00475	0.00297	5.42e-07		2e-05	-0.00204	-0.00068	-0.0014
s__Lactococcus_allomyrinae	0.00425	0.01264	0.00384	0.00835	0.1839		0.3113	-0.00208	0.00291	0.00041
s__Lactonifactor_sp.	0.00406	0.00545	0.00402	0.00327	0.01288		0.05037	-0.00094	0.00104	5e-05
s__Phocaeicola_intestinalis	0.00503	0.00614	0.00303	0.00285	0.01231		0.04857	0.00093	0.00302	0.00201
s__Tessaracoccus_rhinocerotis	0.00439	0.00694	0.00366	0.007	0.1017		0.2037	-0.0008	0.00228	0.00072
s__Streptococcus_pacificus	0.00366	0.00333	0.00433	0.00433	0.7529		0.8273	-0.00159	0.00021	-0.00066
s__Priestia_megaterium	0.00557	0.01546	0.00242	0.00176	0.00028		0.00319	0.00104	0.00622	0.00315
s__Corynebacterium_urogenitale	0.00506	0.01241	0.00291	0.01531	8e-05		0.00121	-0.00128	0.00503	0.00215
s__Tepidibacter_hydrothermalis	0.00388	0.0043	0.00408	0.00374	0.3909		0.5154	-0.00108	0.00073	-0.0002
s__Streptobacillus_canis	0.00056	0.00149	0.0074	0.02167	6.24e-08		4.03e-06	-0.01072	-0.00343	-0.00684
s__Mycoplasmopsis_anatis	0.00289	0.00234	0.00506	0.0058	0.00014		0.00184	-0.00317	-0.00124	-0.00217
s__Corynebacterium_sp._UBA2622	0.00569	0.01065	0.00225	0.00488	0.00778		0.03437	0.0017	0.00556	0.00344
s__Candidatus_Faecalibacterium_gallistercoris	0.00489	0.00673	0.00305	0.0027	0.5912		0.697	0.00072	0.00309	0.00183
s__Dietzia_sp._SLG510A3-30A2	0.00558	0.01341	0.00236	0.00333	0.1765		0.3022	0.00115	0.00566	0.00322
s__Chroococcidiopsis_sp._CCALA_051	0.00114	0.00453	0.00679	0.02374	6e-05		0.00099	-0.01005	-0.00234	-0.00566
s__Heyndrickxia_sporothermodurans	0.0044	0.00459	0.00353	0.00285	0.3743		0.4982	8e-05	0.00169	0.00087
s__Gemella_sp.	0.00244	0.0022	0.00544	0.00591	1.55e-10		2.73e-08	-0.00405	-0.00205	-0.003
s__Candidatus_Ruminococcus_intestinipullorum	0.00351	0.0035	0.00437	0.00277	4e-05		0.00071	-0.00154	-0.00015	-0.00085
s__Acinetobacter_defluvii	0.00273	0.01465	0.00516	0.03959	0.2645		0.4076	-0.00981	0.00266	-0.00243
s__Anaerobutyricum_sp.	0.00428	0.0047	0.00361	0.00267	0.836		0.8886	-0.00015	0.00166	0.00067
s__Rhodococcus_gordoniae	0.0059	0.03711	0.00198	0.00509	4e-05		0.00075	-0.00112	0.01093	0.00393
s__Bacillus_sp._FJAT-25509	0.00389	0.00287	0.00398	0.0042	0.1468		0.2698	-0.00082	0.00074	-9e-05
s__Rhodococcus_phage_NiceHouse	0.00582	0.01313	0.00203	0.00348	0.362		0.4862	0.00187	0.00609	0.00378
s__Corynebacterium_rouxii	0.00459	0.00395	0.00324	0.00307	0.00435		0.02277	0.00047	0.00211	0.00135
s__Subdoligranulum_sp.	0.00382	0.00524	0.004	0.00559	0.03184		0.09061	-0.00132	0.00104	-0.00018
s__Herelleviridae_sp.	0.004	0.0058	0.0038	0.00659	0.345		0.469	-0.00114	0.00159	0.00021
s__Clostridium_chauvoei	0.00337	0.003	0.00437	0.00299	7e-05		0.00109	-0.00173	-0.00031	-0.001
s__Murimonas_intestini	0.00411	0.00501	0.00363	0.00286	0.5112		0.6295	-0.00034	0.00153	0.00048
s__Collinsella_sp._TF10-11AT	0.00481	0.00648	0.00294	0.00267	0.2034		0.3356	0.00073	0.00308	0.00187
s__Aestuariimicrobium_ganziense	0.00303	0.0063	0.0047	0.01012	0.9867		0.9987	-0.00362	0.00023	-0.00167
s__Desulfonispora_thiosulfatigenes	0.00526	0.01423	0.00245	0.00838	0.2176		0.3531	0.00029	0.0055	0.00281
s__Enteractinococcus_fodinae	0.00521	0.00823	0.00249	0.00729	2e-05		0.00035	0.00085	0.00441	0.00272
s__Mogibacterium_sp.	0.00348	0.00567	0.0042	0.0044	0.1909		0.3203	-0.00175	0.00052	-0.00072
s__Hathewaya_histolytica	0.00241	0.004	0.00526	0.00811	9e-05		0.00134	-0.00443	-0.00142	-0.00285
s__Glutamicibacter_soli	0.00347	0.01025	0.00418	0.01462	0.4718		0.5927	-0.00369	0.00224	-0.00071
s__Salmonella_sp.	0.00485	0.00899	0.0028	0.00415	0.5995		0.7041	0.00051	0.00368	0.00205
s__Haloimpatiens_massiliensis	0.00349	0.00239	0.00415	0.00304	0.1914		0.3208	-0.0013	-5e-05	-0.00066
s__Pseudogracilibacillus_sp.	0.00624	0.0268	0.00139	0.00218	0.5612		0.6726	0.00108	0.0096	0.00485
s__Massilistercora_timonensis	0.00419	0.00463	0.00343	0.00277	0.6682		0.7612	-0.00013	0.00162	0.00076
s__Ureaplasma_urealyticum	0.0026	0.00241	0.00502	0.00632	0.00013		0.00176	-0.00353	-0.00144	-0.00242
s__Corynebacterium_sp._UMB4614	0.00436	0.01006	0.00324	0.01332	0.1826		0.3096	-0.00189	0.00366	0.00112
s__Granulimonas_faecalis	0.00473	0.00538	0.00287	0.00364	2e-05		0.00046	0.00083	0.00296	0.00186
s__Eisenbergiella_sp.	0.00444	0.00515	0.00314	0.00281	0.297		0.4437	0.00038	0.0022	0.0013
s__Dietzia_sp._ANT_WB102	0.00433	0.00719	0.00325	0.00448	0.0076		0.03375	-0.00028	0.00253	0.00107
s__Enterobacter_sp.	0.00476	0.0106	0.00282	0.00415	0.8381		0.89	0.00029	0.00406	0.00195
s__Bifidobacterium_asteroides	0.00434	0.00353	0.00324	0.00217	0.07393		0.1663	0.00046	0.00179	0.00111
s__Rummeliibacillus_sp.	0.0071	0.02804	0.00046	0.00165	0.05423		0.1315	0.00308	0.01184	0.00665
s__Mediterranea_massiliensis	0.00383	0.01381	0.00372	0.01349	0.3518		0.4759	-0.00298	0.00332	0.00011
s__Fannyhessea_vaginae	0.0047	0.00553	0.00284	0.00247	0.0347		0.09674	0.00085	0.00277	0.00187
s__Lactococcus_protaetiae	0.00396	0.00999	0.00358	0.00663	0.365		0.4893	-0.00141	0.00232	0.00038
s__Prevotellamassilia_sp.	0.00188	0.00341	0.00564	0.02243	0.4637		0.5856	-0.00817	-0.00082	-0.00376
s__Oribacterium_sp.	0.00468	0.00484	0.0028	0.0023	0.0011		0.00861	0.00104	0.00278	0.00188
s__Dysosmobacter_sp.	0.00414	0.00837	0.00334	0.00457	0.06514		0.1504	-0.00062	0.00238	0.0008
s__Psychrobacter_phenylpyruvicus	0.00654	0.02666	0.00094	0.00493	0.04348		0.1136	0.00145	0.01041	0.0056
s__Lacrimispora_sp.	0.00362	0.0027	0.00385	0.00261	0.37		0.4939	-0.00077	0.00038	-0.00023
s__Thermosipho_sp._(in:_thermotogales)	0.00317	0.00336	0.0043	0.00754	0.4164		0.5397	-0.00268	2e-05	-0.00113
s__Lancefieldella_rimae	0.00379	0.00461	0.00365	0.00384	0.8747		0.9191	-0.00083	0.00117	0.00014
s__Staphylococcus_equorum	0.00588	0.0234	0.00156	0.00205	0.8799		0.9224	0.00087	0.0084	0.00432
s__Clostridium_mediterraneense	0.00216	0.00344	0.00527	0.00932	2.71e-07		1e-05	-0.00479	-0.00159	-0.0031
s__Schaedlerella_arabinosiphila	0.00385	0.00345	0.00358	0.00296	0.9984		1	-0.00044	0.00102	0.00027
s__Streptococcus_equinus	0.00347	0.00176	0.00395	0.00302	0.8852		0.9265	-0.00105	7e-05	-0.00049
s__Streptococcus_ratti	0.00331	0.00311	0.00411	0.0039	0.2276		0.3656	-0.00161	1e-05	-0.0008
s__Ornithinimicrobium_pratense	0.00526	0.01651	0.00214	0.00418	0.04521		0.1144	0.00063	0.0062	0.00311
s__Arachnia_sp.	0.00439	0.0068	0.00301	0.00475	0.1489		0.2723	3e-05	0.00275	0.00138
s__Thermomicrobium_sp.	0.00449	0.00734	0.0029	0.00518	0.01747		0.06133	0.00014	0.0031	0.00158
s__Kocuria_flava	0.00413	0.00365	0.00324	0.00222	0.1546		0.2771	0.00022	0.00164	0.00089
s__Clostridium_culturomicium	0.00263	0.0026	0.00474	0.00454	5.16e-07		2e-05	-0.00288	-0.00127	-0.0021
s__Paenibacillus_macerans	0.00369	0.00701	0.00367	0.00621	0.238		0.378	-0.00156	0.00155	2e-05
s__Enterococcus_devriesei	0.00339	0.00355	0.00396	0.00566	0.4556		0.578	-0.00167	0.00041	-0.00057
s__Collinsella_sp._AM24-1	0.00389	0.00384	0.00345	0.00313	0.3902		0.5147	-0.00036	0.00129	0.00044
s__Candidatus_Aveggerthella_excrementigallinarum	0.00371	0.00467	0.00363	0.00375	0.7814		0.8479	-0.00088	0.00106	8e-05
s__Fervidicola_ferrireducens	0.002	0.00391	0.00534	0.00737	4.94e-10		7.07e-08	-0.00466	-0.00184	-0.00334
s__Brevibacterium_sp._Ap13	0.00624	0.01981	0.0011	0.00198	0.0112		0.04518	0.00234	0.00862	0.00513
s__Corynebacterium_suicordis	0.00382	0.01036	0.00352	0.01848	0.3932		0.5178	-0.00333	0.00334	0.0003
s__Staphylococcus_saprophyticus	0.00566	0.02265	0.00167	0.00265	0.9099		0.9446	0.00096	0.00755	0.00399
s__Enterocloster_citroniae	0.0036	0.00335	0.00373	0.00252	0.02708		0.08029	-0.00076	0.00055	-0.00013
s__Secundilactobacillus_silagei	0.0037	0.003	0.00362	0.00218	0.6361		0.7353	-0.00047	0.00066	7e-05
s__Adlercreutzia_caecimuris	0.00454	0.00554	0.00277	0.00236	0.07458		0.1674	0.00085	0.00282	0.00178
s__Collinsella_sp._TF11-5AC	0.0049	0.00578	0.00239	0.00205	0.00403		0.0222	0.00155	0.00357	0.00251
s__Ruthenibacterium_lactatiformans	0.00474	0.00404	0.00256	0.00208	2.24e-06		7e-05	0.00147	0.00289	0.00217
s__Candidatus_Blautia_faecipullorum	0.00398	0.00706	0.00331	0.00283	0.8621		0.9094	-0.00044	0.00213	0.00066
s__Peptostreptococcus_equinus	0.00196	0.00492	0.00533	0.00976	1.32e-06		5e-05	-0.00513	-0.00158	-0.00337
s__Petralouisia_muris	0.0035	0.00284	0.00376	0.00306	0.5621		0.6735	-0.00094	0.00041	-0.00026
s__Streptococcus_cuniculipharyngis	0.0033	0.00298	0.00395	0.00377	0.5019		0.6202	-0.0015	0.00011	-0.00064
s__Exiguobacterium_sp.	0.00353	0.00514	0.0037	0.00572	0.09815		0.1987	-0.00151	0.00105	-0.00018
s__Olsenella_intestinalis	0.00458	0.00665	0.00264	0.00238	0.4476		0.5705	0.00087	0.0032	0.00194
s__Butyricicoccus_sp.	0.00439	0.00404	0.00282	0.00254	0.00044		0.00437	0.00085	0.00238	0.00158
s__Psychrobacillus_psychrodurans	0.00402	0.00252	0.00318	0.00322	0.00011		0.00153	0.0001	0.00147	0.00084
s__Siphoviridae_sp._ctFbs2	0.00335	0.00683	0.00385	0.01379	0.00973		0.04099	-0.00308	0.00191	-0.0005
s__Peptoniphilus_duerdenii	0.00153	0.00372	0.00566	0.01214	0.00021		0.00254	-0.00615	-0.00227	-0.00414
s__Schaalia_radingae	0.0041	0.00258	0.00308	0.00319	1e-05		0.00029	0.00033	0.0017	0.00103
s__Clostridium_swellfunianum	0.00321	0.00352	0.00396	0.0031	0.00221		0.01432	-0.00147	2e-05	-0.00075
s__Corynebacterium_mustelae	0.00408	0.00314	0.00307	0.00257	0.00323		0.01871	0.00036	0.00161	0.00101
s__Tractidigestivibacter_montrealensis	0.00361	0.00482	0.00355	0.00387	0.375		0.4991	-0.00093	0.00106	6e-05
s__Paraeggerthella_hongkongensis	0.00457	0.00404	0.00257	0.00195	1e-05		0.00026	0.00128	0.00272	0.002
s__Micrococcus_terreus	0.00492	0.01184	0.00221	0.00353	0.16		0.2798	0.00081	0.00472	0.00271
s__Phocicoccus_sp.	0.00582	0.02427	0.00131	0.00232	0.2421		0.3829	0.00103	0.00873	0.00451
s__Streptococcus_hillyeri	0.00333	0.003	0.00379	0.00367	0.8537		0.9024	-0.00127	0.00031	-0.00047
s__Candidatus_Dormiibacterota_bacterium	0.00491	0.00976	0.0022	0.00309	0.00955		0.04048	0.00122	0.00437	0.00271
s__Variimorphobacter_saccharofermentans	0.00392	0.004	0.00317	0.00302	0.1362		0.2545	-1e-05	0.00157	0.00075
s__Clostridium_thermarum	0.00302	0.00364	0.00406	0.00339	1e-05		0.0002	-0.00179	-0.00021	-0.00104
s__Lacrimispora_sp._210928-DFI.3.58	0.00453	0.00754	0.00254	0.00212	0.8277		0.8823	0.0009	0.0034	0.00199
s__Caloramator_sp.	0.00306	0.00247	0.004	0.00208	3e-05		0.0006	-0.00146	-0.00042	-0.00094
s__Streptococcus_zalophi	0.00297	0.00245	0.0041	0.00306	0.0011		0.00861	-0.00178	-0.00055	-0.00113
s__Streptococcus_sp._'caviae'	0.00323	0.0031	0.00381	0.00399	0.9835		0.9972	-0.0014	0.00016	-0.00058
s__Wohlfahrtiimonas_sp.	0.00698	0.04941	5e-05	0.00037	0.1141		0.2229	0.00033	0.01572	0.00692
s__Blautia_sp._An46	0.0037	0.00329	0.00332	0.0026	0.4834		0.6033	-0.00022	0.00108	0.00039
s__Ornithinimicrobium_cerasi	0.00484	0.01296	0.00216	0.00602	0.00071		0.00632	0.00055	0.00512	0.00269
s__Veillonella_tobetsuensis	0.00237	0.00282	0.00462	0.00446	1.25e-07		1e-05	-0.00314	-0.0014	-0.00225
s__Mesorhizobium_sp.	0.00647	0.02561	0.00052	0.00075	4e-05		0.00075	0.00222	0.01039	0.00595
s__Brucesealvirus_CPV4	0.00315	0.0082	0.00384	0.00802	5e-05		0.00087	-0.00242	0.00121	-0.0007
s__Rubrobacter_sp.	0.00428	0.00712	0.00269	0.00443	0.02512		0.07571	0.00022	0.0029	0.0016
s__Nostoc_sp.	0.00436	0.00637	0.00261	0.00253	0.3315		0.455	0.00069	0.00288	0.00176
s__Ruminococcus_sp._AM41-10BH	0.00314	0.00385	0.00382	0.00613	0.4179		0.5413	-0.00193	0.00049	-0.00068
s__Knoellia_sinensis	0.00431	0.01117	0.00264	0.00515	0.9549		0.9788	-0.00025	0.00362	0.00167
s__Peptoniphilus_rhinitidis	0.00153	0.00371	0.00542	0.0118	0.0003		0.0033	-0.00601	-0.00212	-0.0039
s__Varibaculum_cambriense	0.00475	0.00611	0.00218	0.00195	0.00097		0.00792	0.00161	0.00365	0.00257
s__Streptococcus_sp._CSL10205-OR2	0.00316	0.00299	0.00377	0.00376	0.6285		0.729	-0.00142	0.00018	-0.00061
s__Corynebacterium_sanguinis	0.00452	0.00622	0.00241	0.00444	0.00062		0.00564	0.00094	0.00338	0.00211
s__Clostridium_sp._LIBA-8841	0.00263	0.00212	0.00429	0.00334	1e-05		0.00017	-0.00232	-0.00103	-0.00166
s__Candidatus_Mediterraneibacter_merdipullorum	0.00443	0.00933	0.0025	0.00224	0.3139		0.4437	0.00064	0.0035	0.00193
s__Olsenella_sp._AM30-3LB	0.00376	0.00396	0.00316	0.00265	0.501		0.6195	-0.0002	0.00142	0.0006
s__Candidatus_Dorea_gallistercoris	0.00361	0.00452	0.00327	0.00251	0.3223		0.4451	-0.00045	0.00124	0.00034
s__Clostridium_sp._K25	0.00184	0.00369	0.00503	0.00682	7.16e-09		6.65e-07	-0.00443	-0.00197	-0.00319
s__Collinsella_sp._AM41-2BH	0.00443	0.0064	0.00244	0.00234	0.172		0.2973	0.00095	0.0031	0.00199
s__Streptococcus_ruminantium	0.00272	0.00177	0.00414	0.00314	2e-05		0.00042	-0.00204	-0.00086	-0.00143
s__Corynebacterium_jeikeium	0.00441	0.01208	0.00244	0.01113	0.0015		0.01067	-0.00091	0.00455	0.00198
s__Thalassobacillus_devorans	0.00343	0.00469	0.00341	0.00379	0.1772		0.3033	-0.00088	0.001	3e-05
s__Knoellia_subterranea	0.00431	0.01065	0.00252	0.00481	0.7549		0.8286	0.00012	0.00387	0.0018
s__Escherichia_sp._E4742	0.00416	0.00794	0.00266	0.00397	0.5329		0.6491	0.00017	0.00301	0.0015
s__Corynebacterium_timonense	0.00492	0.00861	0.00186	0.00389	0.00032		0.00352	0.00164	0.00476	0.00306
s__Glutamicibacter_protophormiae	0.00323	0.00821	0.00355	0.01055	0.762		0.8339	-0.00239	0.00165	-0.00031
s__Schaalia_suimastitidis	0.00333	0.00256	0.00344	0.00342	0.2077		0.341	-0.00082	0.00052	-0.00011
s__Pediococcus_pentosaceus	0.00356	0.00383	0.00321	0.00452	0.01607		0.0576	-0.00059	0.00127	0.00034
s__Streptococcus_ovuberis	0.00312	0.00278	0.00365	0.0035	0.5793		0.6871	-0.00119	0.00017	-0.00053
s__Thermotoga_sp.	0.00336	0.00206	0.0034	0.00326	0.04122		0.1111	-0.0007	0.00057	-4e-05
s__Acinetobacter_sp._Marseille-Q1623	0.00621	0.06169	0.00054	0.00435	0.7176		0.8002	-0.00052	0.01676	0.00567
s__Corynebacterium_sp._UMB9976	0.00394	0.009	0.00281	0.01122	0.1362		0.2546	-0.00127	0.00334	0.00113
s__Bacteroides_clarus	0.00334	0.00698	0.0034	0.00502	0.01914		0.06536	-0.00139	0.0014	-6e-05
s__Kocuria_rosea	0.00396	0.0073	0.00277	0.00343	0.297		0.4437	-3e-05	0.00263	0.0012
s__Candidatus_Saccharibacteria_bacterium_GW2011_GWC2_48_9	0.00349	0.00847	0.00324	0.00896	0.3869		0.5111	-0.00177	0.00222	0.00024
s__Ruminococcus_turbiniformis	0.00345	0.00352	0.00327	0.00264	0.5711		0.6795	-0.00051	0.00087	0.00018
s__Clostridium_aciditolerans	0.00242	0.00386	0.00428	0.00519	0.00017		0.00212	-0.00302	-0.00075	-0.00186
s__Dietzia_kunjamensis	0.00423	0.00615	0.00246	0.00305	0.00025		0.0029	0.00076	0.00291	0.00177
s__Plesiomonas_phage_phiP4-7	0.00016	0.00064	0.00653	0.02673	0.00533		0.02683	-0.01063	-0.0024	-0.00638
s__Emergencia_sp.	0.00314	0.00245	0.00354	0.0033	0.9432		0.97	-0.00106	0.00022	-0.00039
s__Exiguobacterium_sp._Leaf196	0.0038	0.00438	0.00287	0.00333	0.05124		0.1259	0.00012	0.0018	0.00093
s__Algoriella_xinjiangensis	0.0029	0.00689	0.00377	0.00819	0.6323		0.7321	-0.00258	0.00086	-0.00087
s__Brevibacterium_sp._JSBI002	0.00536	0.01605	0.00131	0.00281	0.02983		0.0868	0.00177	0.00687	0.00405
s__Escherichia_phage_BUCT618	0.00196	0.0063	0.0047	0.01326	0.2248		0.3623	-0.00527	-0.00038	-0.00274
s__Anaerorhabdus_sp.	0.00313	0.00291	0.00354	0.00361	0.9549		0.9788	-0.00117	0.00036	-0.00041
s__Sporosarcina_sp._NCCP-2331	0.00569	0.01841	0.00097	0.00346	0.02479		0.07492	0.00213	0.0078	0.00472
s__Blautia_coccoides	0.00359	0.00523	0.00306	0.00234	0.05253		0.1283	-0.0003	0.00148	0.00054
s__Rhodococcus_sp._RD6.2	0.00415	0.00455	0.0025	0.0034	0.00094		0.00771	0.00075	0.00255	0.00165
s__Capnocytophaga_cynodegmi	0.00306	0.00244	0.00359	0.00254	0.05724		0.1358	-0.00115	5e-05	-0.00053
s__Clostridium_polynesiense	0.00305	0.00299	0.00358	0.00266	0.00666		0.03154	-0.00116	0.00011	-0.00053
s__Fusobacterium_periodonticum	0.00183	0.0025	0.0048	0.0073	1.78e-06		6e-05	-0.00431	-0.00175	-0.00297
s__Clostridium_manihotivorum	0.00306	0.00333	0.00356	0.00228	0.00074		0.0064	-0.0011	0.00018	-0.0005
s__Raoultibacter_massiliensis	0.00496	0.00569	0.00165	0.00151	1.09e-07		1e-05	0.00243	0.00436	0.00332
s__Andreesenia_angusta	0.00318	0.0033	0.00342	0.00451	0.7029		0.7891	-0.00113	0.00063	-0.00024
s__Bacillus_altitudinis	0.00408	0.0043	0.00251	0.00163	0.01456		0.05323	0.00083	0.00232	0.00157
s__Rothia_sp._SD9660Na	0.00411	0.00688	0.00249	0.00301	0.7318		0.811	0.00046	0.00289	0.00162
s__Clostridium_mobile	0.00178	0.00286	0.00481	0.00835	1e-05		0.00016	-0.00446	-0.00164	-0.00303
s__Cumulibacter_soli	0.0037	0.00914	0.00285	0.00726	0.04332		0.1136	-0.0009	0.0028	0.00085
s__Romboutsia_sp._CE17	0.00259	0.0031	0.00396	0.00384	4.37e-06		0.00013	-0.0021	-0.0006	-0.00137
s__Globicatella_sulfidifaciens	0.00346	0.01007	0.00307	0.00373	0.00038		0.00398	-0.00124	0.00236	0.00039
s__Terrisporobacter_petrolearius	0.00319	0.00316	0.00335	0.00207	0.00361		0.02031	-0.00078	0.00044	-0.00016
s__Stenotrophomonas_koreensis	0.00037	0.00129	0.00615	0.03516	0.09323		0.1921	-0.01202	-0.00062	-0.00579
s__Lactobacillus_sp._ESL0263	0.0032	0.00232	0.00332	0.0035	0.1351		0.2531	-0.00084	0.0006	-0.00012
s__Enterococcus_pallens	0.00324	0.00323	0.00327	0.00481	0.1474		0.2705	-0.00098	0.00084	-3e-05
s__Lysinibacillus_capsici	0.00462	0.01932	0.00187	0.00237	0.06026		0.1412	0.00065	0.00665	0.00275
s__Tessaracoccus_sp._OS52	0.00345	0.00541	0.00303	0.00597	0.1205		0.2322	-0.0009	0.00173	0.00042
s__Escherichia_sp._S69_ASV_4	0.00375	0.00633	0.00271	0.00417	0.7238		0.8047	-0.0001	0.00226	0.00104
s__Blautia_sp._OF03-15BH	0.00358	0.00419	0.00288	0.00227	0.6181		0.7202	-2e-05	0.00147	0.0007
s__Enterococcus_dongliensis	0.00286	0.00291	0.00359	0.00581	0.4028		0.5273	-0.00178	0.0003	-0.00073
s__Bacillus_paralicheniformis	0.00397	0.00535	0.00245	0.00274	0.00301		0.0178	0.00068	0.00263	0.00152
s__Prevotella_sp._CAG:1092	0.00227	0.00647	0.00415	0.01734	0.07785		0.1731	-0.00537	0.00074	-0.00189
s__Olsenella_sp._An285	0.00405	0.00864	0.00236	0.00588	3.36e-06		0.0001	1e-05	0.00344	0.0017
s__Brachybacterium_saurashtrense	0.00495	0.00969	0.00145	0.00281	1e-05		0.00027	0.00184	0.00539	0.0035
s__Streptococcus_gordonii	0.00262	0.00141	0.00377	0.00272	0.001		0.00806	-0.00167	-0.00067	-0.00115
s__Lachnoclostridium_sp._An169	0.0036	0.00413	0.00278	0.00208	0.8857		0.927	9e-05	0.00159	0.00081
s__Corynebacterium_striatum	0.00423	0.00653	0.00215	0.00559	0.00015		0.00199	0.00079	0.00339	0.00208
s__Anaerocolumna_sp.	0.00356	0.00282	0.00282	0.00173	0.03928		0.1069	0.00023	0.00127	0.00074
s__Isoptericola_cucumis	0.00364	0.00396	0.00274	0.00342	2e-05		0.00037	3e-05	0.00174	0.0009
s__Ruminococcus_sp._AF32-2AC	0.00318	0.00373	0.00319	0.00322	0.4793		0.5998	-0.00082	0.00082	-1e-05
s__Corynebacterium_casei	0.00461	0.0078	0.00174	0.00333	1e-05		0.00017	0.00159	0.00437	0.00287
s__Corynebacterium_sp._zg254	0.00344	0.00977	0.00291	0.01604	0.09746		0.1975	-0.00274	0.00348	0.00053
s__Enterocloster_lavalensis	0.00269	0.00491	0.00366	0.00392	1e-05		0.00015	-0.00191	5e-05	-0.00098
s__Kocuria_indica	0.00346	0.00667	0.00287	0.00413	0.593		0.6985	-0.00055	0.00181	0.0006
s__Enterococcus_raffinosus	0.00312	0.0024	0.0032	0.00445	0.01146		0.04597	-0.00091	0.00069	-8e-05
s__Veillonella_sp._3_1_44	0.00329	0.00316	0.00302	0.00365	0.1782		0.3042	-0.00049	0.00106	0.00028
s__Extibacter_sp._GGCC_0201	0.00342	0.00406	0.00285	0.00224	0.9857		0.9985	-0.00013	0.00137	0.00056
s__Qiania_dongpingensis	0.00289	0.00269	0.00337	0.002	0.00084		0.00704	-0.001	8e-05	-0.00047
s__Providencia_stuartii	0.00542	0.02362	0.00084	0.00118	0.00251		0.01537	0.00145	0.00907	0.00459
s__Bacteroides_caecicola	0.00278	0.00737	0.00346	0.00827	0.6638		0.7576	-0.00242	0.00113	-0.00067
s__Muribaculum_sp.	0.00271	0.00236	0.00352	0.00268	0.00051		0.00492	-0.0014	-0.00022	-0.00082
s__Aerococcus_urinaeequi	0.00339	0.00259	0.00282	0.00294	0.01082		0.04404	1.78e-06	0.0012	0.00057
s__Anaerostipes_faecalis	0.00308	0.00366	0.00312	0.00234	0.02727		0.08075	-0.00069	0.00072	-4e-05
s__Roseburia_sp._499	0.00354	0.00351	0.00266	0.00194	0.3559		0.4802	0.00024	0.00151	0.00088
s__Candidatus_Blautia_stercorigallinarum	0.00312	0.00278	0.00308	0.0026	0.9878		0.9992	-0.00055	0.00062	4e-05
s__Lachnoclostridium_sp._An14	0.00368	0.00295	0.0025	0.0019	0.00168		0.01167	0.00061	0.00177	0.00118
s__Acinetobacter_lwoffii	0.00132	0.00484	0.00485	0.02844	0.6584		0.7535	-0.00873	0.00058	-0.00353
s__Brevibacterium_spongiae	0.0049	0.01455	0.00126	0.00263	0.02022		0.0682	0.00145	0.00622	0.00365
s__Miniphocaeibacter_massiliensis	0.00229	0.00372	0.00385	0.0058	0.00405		0.02226	-0.00274	-0.00039	-0.00156
s__Candidatus_Prevotella_equi	0.00568	0.02538	0.00047	0.00176	0.5675		0.6774	0.00174	0.00988	0.00521
s__Anaerococcus_faecalis	0.00166	0.00486	0.00448	0.00916	0.01225		0.04838	-0.00458	-0.0011	-0.00281
s__Intrasporangium_sp.	0.00438	0.00915	0.00176	0.00504	1.15e-12		4.23e-10	0.00107	0.00442	0.00262
s__Segatella_copri	0.00273	0.00386	0.0034	0.00606	0.3615		0.4855	-0.00189	0.0004	-0.00066
s__Sphingomonas_sp._AX6	0.00202	0.00286	0.00409	0.00597	0.00021		0.00253	-0.00318	-0.001	-0.00207
s__Clostridium_amylolyticum	0.0018	0.00177	0.00431	0.00434	2.56e-07		1e-05	-0.00327	-0.00175	-0.00251
s__Clostridium_ganghwense	0.00193	0.00379	0.00417	0.00582	1.7e-07		1e-05	-0.00348	-0.00117	-0.00225
s__Halanaerobium_hydrogeniformans	0.00386	0.00573	0.00224	0.00218	0.3792		0.5035	0.00063	0.00273	0.00162
s__Streptococcus_himalayensis	0.00298	0.00263	0.00311	0.00279	0.9422		0.9692	-0.00077	0.0005	-0.00012
s__Erysipelothrix_sp.	0.00092	0.00145	0.00516	0.02347	0.8789		0.9219	-0.00872	-0.00077	-0.00423
s__Dubosiella_newyorkensis	0.00252	0.0026	0.00351	0.0033	0.00117		0.00902	-0.00164	-0.00031	-0.00098
s__Robinsoniella_peoriensis	0.00334	0.00533	0.00268	0.00282	0.2067		0.3397	-0.00021	0.00168	0.00066
s__Collinsella_sp._TF12-2AT	0.00385	0.00368	0.00217	0.00171	9e-05		0.00131	0.00101	0.00236	0.00168
s__Phascolarctobacterium_faecium	0.00316	0.00284	0.00286	0.00381	0.00511		0.02585	-0.00049	0.00106	0.00031
s__Clostridium_porci	0.00342	0.00288	0.0026	0.002	0.0224		0.07385	0.00023	0.0014	0.00082
s__Streptococcus_porci	0.0027	0.00219	0.00331	0.00299	0.3362		0.4597	-0.00121	-1e-05	-0.00061
s__Bifidobacterium_hapali	0.00367	0.00252	0.00234	0.00155	3.82e-06		0.00011	0.00085	0.00182	0.00133
s__Lactococcus_sp._LG606	0.00341	0.00586	0.00256	0.0039	0.2551		0.3967	-0.00022	0.00209	0.00085
s__Chroococcidiopsis_cubana	0.00088	0.00348	0.0051	0.01771	0.00011		0.0015	-0.00763	-0.0018	-0.00423
s__Rhodococcus_ruber	0.00371	0.00452	0.00226	0.00314	0.00121		0.00925	0.00057	0.00231	0.00145
s__Streptococcus_porcinus	0.00251	0.00231	0.00345	0.00364	0.05188		0.1272	-0.0016	-0.00025	-0.00094
s__Corynebacterium_canis	0.00336	0.00306	0.00259	0.00265	0.00104		0.0083	0.00014	0.00143	0.00078
s__Clostridium_sp._KNHs214	0.00162	0.00244	0.00433	0.00678	1.18e-07		1e-05	-0.00395	-0.00159	-0.0027
s__Weissella_ceti	0.00355	0.00973	0.0024	0.00373	0.3045		0.4437	-0.00037	0.00295	0.00115
s__Brachybacterium_massiliense	0.00471	0.00936	0.00123	0.00236	1e-05		0.00029	0.00195	0.00503	0.00349
s__Nosocomiicoccus_sp._HMSC059G07	0.0049	0.01716	0.00103	0.00189	0.5612		0.6726	0.00138	0.00714	0.00387
s__Oliverpabstia_intestinalis	0.00311	0.00292	0.00281	0.00222	0.975		0.992	-0.00024	0.00086	0.00029
s__Corynebacterium_resistens	0.0036	0.0074	0.00232	0.01077	3e-05		0.00057	-0.00093	0.0032	0.00128
s__Calidifontibacter_indicus	0.00342	0.00683	0.0025	0.00545	0.225		0.3625	-0.00045	0.00238	0.00093
s__Rhodococcus_pyridinivorans	0.00436	0.01748	0.00156	0.00149	0.8527		0.9015	0.00078	0.00597	0.0028
s__Blautia_sp._SF-50	0.00329	0.00313	0.00262	0.00229	0.2255		0.3631	4e-05	0.0013	0.00067
s__Terrisporobacter_glycolicus	0.0028	0.00358	0.00311	0.00263	0.0005		0.00481	-0.00097	0.00042	-0.00031
s__Helicobacter_sp.	0.00102	0.00271	0.00489	0.01567	5.41e-09		5.25e-07	-0.00667	-0.00156	-0.00387
s__Streptomyces_sp._C	0.00364	0.00247	0.00224	0.00169	4.43e-07		2e-05	0.00095	0.00187	0.0014
s__Corynebacterium_sp._ED61	0.0021	0.00434	0.00377	0.02013	0.5193		0.6369	-0.00531	0.00107	-0.00167
s__Brachybacterium_faecium	0.00452	0.00855	0.00135	0.00239	1e-05		0.00016	0.00177	0.00463	0.00317
s__Odoribacter_splanchnicus	0.00275	0.00655	0.00311	0.00704	0.1964		0.327	-0.00196	0.00118	-0.00037
s__Candidatus_Blautia_stercoripullorum	0.00388	0.00871	0.00197	0.00211	0.9025		0.9393	0.00067	0.00337	0.0019
s__Galactobacillus_timonensis	0.00253	0.01129	0.00332	0.00824	0.07879		0.1748	-0.00286	0.00145	-0.0008
s__Candidatus_Leucobacter_sulfamidivorax	0.0046	0.01585	0.00124	0.00228	0.00095		0.00777	0.0011	0.00629	0.00336
s__Cronobacter_sakazakii	0.00347	0.00631	0.00238	0.00332	0.5478		0.6621	-5e-05	0.0023	0.00109
s__Peptostreptococcus_stomatis	0.00211	0.00424	0.00373	0.00657	2e-05		0.00045	-0.00286	-0.0003	-0.00161
s__Slackia_exigua	0.00356	0.00365	0.00227	0.00176	0.01124		0.04532	0.00064	0.00199	0.00129
s__Clostridium_sp._UBA2485	0.00206	0.00384	0.00376	0.0054	1e-05		0.00017	-0.00281	-0.00059	-0.00171
s__Candidatus_Apopatosoma_intestinale	0.00398	0.01067	0.00184	0.00223	0.03708		0.1021	0.00054	0.00408	0.00214
s__Claveliimonas_sp.	0.00318	0.00406	0.00264	0.00237	0.8527		0.9015	-0.00022	0.00131	0.00053
s__Clostridium_chromiireducens	0.00215	0.00209	0.00367	0.00308	3.14e-07		2e-05	-0.00212	-0.00088	-0.00152
s__Alitiscatomonas_aceti	0.00271	0.0022	0.0031	0.00236	0.1461		0.2689	-0.00089	0.00013	-0.00039
s__Atopobacter_phocae	0.00418	0.00389	0.00162	0.0014	2.71e-11		6.13e-09	0.0019	0.0032	0.00256
s__Phytophthora_cinnamomi	0.00276	0.00441	0.00304	0.003	0.00272		0.0164	-0.00108	0.00059	-0.00029
s__Lactococcus_fujiensis	0.00297	0.00824	0.00283	0.00598	0.9199		0.9522	-0.00141	0.00178	0.00014
s__Collinsella_sp._AM28-11LB	0.00364	0.003	0.00214	0.00158	9e-05		0.00133	0.00096	0.00206	0.0015
s__Herbinix_sp.	0.00243	0.0021	0.00334	0.00431	0.00017		0.00213	-0.00181	-0.00023	-0.00091
s__Lachnobacterium_sp.	0.00274	0.00271	0.00302	0.00294	0.9242		0.9553	-0.00089	0.00037	-0.00028
s__Arthrobacter_sp.	0.00329	0.00447	0.00247	0.00253	0.4637		0.5856	4e-05	0.00165	0.00081
s__Bifidobacterium_vansinderenii	0.00419	0.00464	0.00155	0.00155	1.37e-08		1.14e-06	0.00192	0.00343	0.00264
s__Bacillus_sp._2_A_57_CT2	0.00451	0.01307	0.00124	0.00265	0.1604		0.2804	0.00142	0.00534	0.00328
s__Lactococcus_piscium	0.00268	0.00345	0.00305	0.00397	0.9729		0.9906	-0.00118	0.00053	-0.00037
s__Collinsella_sp._TF08-11AT	0.0036	0.00519	0.00211	0.00206	0.2866		0.4341	0.0006	0.00244	0.00149
s__Pseudostreptobacillus_hongkongensis	0.0023	0.00291	0.00341	0.00244	1.96e-09		2.33e-07	-0.00176	-0.00056	-0.00111
s__Candidatus_Blautia_intestinipullorum	0.00314	0.00617	0.00256	0.00212	0.5023		0.6207	-0.00036	0.00173	0.00058
s__Peptoniphilus_lacydonensis	0.00137	0.00348	0.00431	0.00778	2.73e-06		9e-05	-0.00437	-0.00163	-0.00294
s__Eubacterium_sp._14-2	0.002	0.00174	0.00368	0.00454	0.00031		0.0034	-0.0025	-0.00089	-0.00168
s__Brevibacterium_renqingii	0.00468	0.01424	0.001	0.00195	0.01194		0.0475	0.00168	0.00635	0.00368
s__Clostridium_collagenovorans	0.00225	0.00279	0.00343	0.00286	2.88e-08		2.12e-06	-0.0018	-0.00054	-0.00118
s__Streptococcus_loxodontisalivarius	0.00264	0.00232	0.00304	0.0029	0.7128		0.7966	-0.00097	0.00023	-0.0004
s__Ornithinimicrobium_tianjinense	0.00392	0.01023	0.00176	0.0056	0.00011		0.00158	0.00041	0.00415	0.00217
s__Metabacillus_niabensis	0.00297	0.00298	0.0027	0.00317	0.2082		0.3417	-0.00047	0.00098	0.00027
s__Sphaerochaeta_sp._S2	0.00176	0.00475	0.00389	0.00789	0.03846		0.1051	-0.0036	-0.0006	-0.00213
s__Gordonibacter_sp.	0.00349	0.00445	0.00214	0.00241	0.01236		0.04868	0.00059	0.00222	0.00135
s__Microbacterium_sp._Clip185	0.00447	0.04563	0.00114	0.00348	0.3622		0.4863	-0.00097	0.01113	0.00333
s__Berryella_wangjianweii	0.00356	0.00526	0.00203	0.00195	0.2638		0.4067	0.00073	0.00246	0.00153
s__Adlercreutzia_aquisgranensis	0.00359	0.00497	0.00199	0.00181	0.1477		0.2709	0.00081	0.00248	0.0016
s__Dialister_sp.	0.00244	0.00205	0.00313	0.00257	0.00796		0.03505	-0.00122	-0.00016	-0.00069
s__Lachnoclostridium_sp._An118	0.00298	0.00324	0.00259	0.00199	0.9825		0.9966	-0.00019	0.00102	0.0004
s__Lagierella_massiliensis	0.00174	0.00424	0.00383	0.00654	0.00096		0.00783	-0.00332	-0.00084	-0.00208
s__Rhodococcus_sp._IEGM_1408	0.00339	0.00466	0.00217	0.00256	0.00865		0.03746	0.00037	0.00209	0.00122
s__Comamonas_sp.	0.00091	0.00464	0.00465	0.02636	0.1918		0.3213	-0.00868	4e-05	-0.00374
s__Dorea_sp._5-2	0.00308	0.00431	0.00248	0.00204	0.6408		0.7394	-0.00011	0.00142	0.0006
s__Marmoricola_sp.	0.00238	0.00459	0.00316	0.00659	0.7509		0.8256	-0.00204	0.00044	-0.00077
s__Streptomyces_pristinaespiralis	0.00285	0.00641	0.00269	0.00572	0.07117		0.1613	-0.00117	0.00161	0.00016
s__Faecalicatena_acetigenes	0.00261	0.00225	0.00292	0.00264	0.2854		0.4326	-0.00083	0.00026	-0.0003
s__Ornithinimicrobium_pekingense	0.00384	0.01052	0.00167	0.00434	0.00034		0.00365	0.00049	0.00397	0.00217
s__Lactobacillus_amylolyticus	0.00398	0.00918	0.00153	0.00229	0.1112		0.2187	0.00096	0.00403	0.00245
s__Alloprevotella_sp.	0.00193	0.00743	0.00357	0.0125	0.9856		0.9985	-0.00409	0.00061	-0.00163
s__Streptococcus_ovis	0.00245	0.00197	0.00303	0.0027	0.1987		0.3298	-0.00112	-5e-05	-0.00057
s__Clostridium_amazonitimonense	0.00202	0.00254	0.00346	0.0034	1e-05		0.00022	-0.0021	-0.00077	-0.00144
s__Streptococcus_caballi	0.00245	0.00216	0.00302	0.00284	0.2964		0.4437	-0.00112	5e-05	-0.00057
s__Enterocloster_asparagiformis	0.00345	0.00391	0.00202	0.00162	0.04666		0.1172	0.00078	0.0021	0.00143
s__Clostridium_sp._MB40-C1	0.00175	0.00347	0.0037	0.00498	1.28e-08		1.08e-06	-0.00289	-0.00097	-0.00195
s__Bacillus_sp._BAU-SS-2023	0.00231	0.00258	0.00314	0.00353	0.04696		0.1177	-0.00151	-0.00016	-0.00083
s__Corynebacterium_sp._CNJ-954	0.00363	0.00559	0.00181	0.00314	0.1561		0.2771	0.00086	0.00284	0.00182
s__Streptococcus_plurextorum	0.00241	0.00201	0.00301	0.00264	0.1234		0.2361	-0.00114	-9e-05	-0.0006
s__Phocaeicola_fibrisolvens	0.00272	0.0094	0.00271	0.01012	0.02589		0.07754	-0.00236	0.00229	1e-05
s__Butyricicoccus_intestinisimiae	0.00285	0.00383	0.00258	0.00271	0.3191		0.4437	-0.00045	0.00101	0.00027
s__Thermorudis_peleae	0.0033	0.00546	0.00211	0.00382	0.00757		0.03373	0.00012	0.00235	0.00118
s__Clostridium_hominis	0.00204	0.00306	0.00336	0.00452	0.0001		0.00139	-0.00221	-0.00043	-0.00132
s__Clostridium_tagluense	0.00175	0.00214	0.00365	0.00365	1.9e-07		1e-05	-0.00256	-0.00122	-0.0019
s__Candidatus_Kerfeldbacteria_bacterium	0.00291	0.00305	0.00247	0.00206	0.5164		0.6344	-0.00012	0.00107	0.00045
s__Lactococcus_termiticola	0.00287	0.00685	0.0025	0.00468	0.8054		0.8656	-0.00095	0.00177	0.00037
s__Candidatus_Mediterraneibacter_intestinipullorum	0.00327	0.00553	0.00209	0.00192	0.8726		0.9174	0.00026	0.00218	0.00118
s__Antricoccus_suffuscus	0.0031	0.00782	0.00225	0.00572	0.01111		0.04494	-0.00064	0.00238	0.00085
s__Oscillibacter_sp._CAG:241	0.00332	0.00365	0.00203	0.0016	0.02114		0.07056	0.00064	0.00198	0.00128
s__Blautia_sp._MSJ-19	0.0029	0.00379	0.00245	0.00205	0.8412		0.8926	-0.00021	0.00124	0.00045
s__Clostridium_tepidum	0.00154	0.00197	0.00381	0.00538	4.63e-06		0.00013	-0.0032	-0.00139	-0.00227
s__Listeria_newyorkensis	0.00294	0.00368	0.0024	0.00289	0.00119		0.00912	-0.00016	0.00135	0.00054
s__Sporosarcina_sp.	0.00402	0.0124	0.00132	0.00139	0.00037		0.00394	0.00091	0.00488	0.0027
s__Brotocaccenecus_cirricatena	0.00435	0.00832	0.00099	0.00267	1.46e-09		1.84e-07	0.00203	0.00477	0.00336
s__Bacteroides_eggerthii	0.00274	0.00662	0.0026	0.00604	0.0681		0.1557	-0.00135	0.00158	0.00014
s__Faecalicatena_sp._BF-R-105	0.003	0.00522	0.00233	0.00265	0.04408		0.1136	-0.00023	0.00165	0.00067
s__Hominifimenecus_microfluidus	0.00243	0.00272	0.0029	0.00479	0.4851		0.6047	-0.0014	0.00032	-0.00047
s__Lacrimispora_saccharolytica	0.00345	0.00584	0.00187	0.00178	0.2087		0.3423	0.00066	0.0026	0.00158
s__Bacteroides_muris_(ex_Fokt_et_al._2023)	0.00241	0.00735	0.0029	0.00754	0.4459		0.5688	-0.00222	0.00121	-0.00049
s__Coprococcus_sp._AF16-22	0.00353	0.0088	0.00178	0.00195	0.1968		0.3275	0.00037	0.00329	0.00175
s__Streptococcus_sobrinus	0.0023	0.00167	0.00301	0.00263	0.07308		0.1647	-0.00119	-0.00023	-0.00071
s__Vibrio_sp._FNV_38	0.00305	0.00543	0.00225	0.00359	0.5807		0.6882	-0.00018	0.00191	0.0008
s__Paenibacillus_sp.	0.00291	0.00216	0.00238	0.00139	0.09259		0.1911	0.00011	0.00096	0.00053
s__Clostridium_phage_cpx	0.00256	0.00575	0.00273	0.00782	0.00362		0.02038	-0.00174	0.00133	-0.00017
s__Peptoclostridium_litorale	0.00258	0.00343	0.0027	0.00275	0.11		0.2168	-0.00082	0.0006	-0.00011
s__Corynebacterium_auriscanis	0.00301	0.00553	0.00226	0.0094	0.00033		0.00359	-0.00107	0.00231	0.00076
s__Pasteurella_multocida	0.00267	0.00223	0.0026	0.00188	0.6257		0.7266	-0.00037	0.00054	7e-05
s__Brevibacterium_oceani	0.00418	0.01233	0.00107	0.00192	0.02928		0.08551	0.00125	0.0053	0.00311
s__Prescottella_equi	0.00348	0.00571	0.00175	0.00182	0.02529		0.07615	0.00082	0.00293	0.00173
s__Candidatus_Mediterraneibacter_excrementigallinarum	0.00291	0.00362	0.00232	0.00183	0.8831		0.925	-6e-05	0.00128	0.0006
s__Euzebya_rosea	0.00255	0.00279	0.00267	0.00535	0.106		0.2103	-0.00117	0.00074	-0.00012
s__Clostridium_sp._MSJ-8	0.00312	0.00711	0.0021	0.00144	1.64e-07		1e-05	-4e-05	0.00216	0.00102
s__Propionibacterium_freudenreichii	0.00314	0.00337	0.00208	0.00198	0.01231		0.04857	0.00048	0.00168	0.00106
s__Acinetobacter_sp._RIT592	0.00231	0.00257	0.00291	0.0035	0.04681		0.1175	-0.00124	0.00013	-0.00059
s__Lactiplantibacillus_plantarum	0.00284	0.00316	0.00237	0.00264	0.1369		0.2556	-0.00018	0.00115	0.00046
s__Ruminococcus_sp._5_1_39BFAA	0.00169	0.00175	0.00352	0.00878	0.5329		0.6491	-0.00337	-0.00049	-0.00182
s__Candidatus_Blautia_intestinavium	0.00274	0.0047	0.00247	0.00228	0.5917		0.6974	-0.00044	0.00119	0.00027
s__Nitrospira_sp.	0.00307	0.00315	0.00214	0.00263	0.00016		0.00208	0.00029	0.00161	0.00093
s__Streptococcus_acidominimus	0.00252	0.00309	0.00268	0.00236	0.2422		0.3829	-0.00074	0.00051	-0.00015
s__Merdimonas_sp.	0.00323	0.00502	0.00197	0.00151	0.8443		0.8949	0.00043	0.00221	0.00126
s__Bacteroides_sp._OttesenSCG-928-J23	0.00243	0.00339	0.00276	0.00281	0.1224		0.235	-0.00097	0.00046	-0.00033
s__Blautia_sp._AF17-9LB	0.00248	0.00448	0.0027	0.00513	3.69e-06		0.00011	-0.00128	0.00087	-0.00022
s__Jeotgalicoccus_halotolerans	0.00423	0.01782	0.00094	0.00152	0.273		0.418	0.00077	0.00669	0.00329
s__Ornithinimicrobium_avium	0.00368	0.01011	0.00148	0.00363	0.00011		0.00158	0.0006	0.00396	0.00219
s__Candidatus_Mediterraneibacter_intestinavium	0.00293	0.00341	0.00223	0.00199	0.7258		0.8065	0.0001	0.00134	0.0007
s__Anaerobacillus_alkalidiazotrophicus	0.00277	0.00378	0.00239	0.00141	0.09442		0.1939	-0.0002	0.00109	0.00038
s__Enterococcus_mundtii	0.00337	0.00896	0.00178	0.00166	0.4028		0.5273	0.00026	0.00315	0.00158
s__Streptococcus_hyovaginalis	0.0025	0.00173	0.00265	0.00214	0.957		0.9804	-0.00057	0.00028	-0.00016
s__Corynebacterium_sp._5QC2CO	0.00461	0.01345	0.00053	0.00144	1e-05		0.00017	0.00219	0.00635	0.00408
s__Candidatus_Methylomirabilota_bacterium	0.00313	0.00513	0.002	0.00337	0.00951		0.04036	0.00012	0.00219	0.00113
s__Candidatus_Epulonipiscium_sp.	0.00192	0.00116	0.00322	0.00198	4.62e-10		6.7e-08	-0.00168	-0.00094	-0.0013
s__Clostridium_sp._AF36-18BH	0.00251	0.00327	0.00261	0.00284	0.3686		0.4926	-0.00079	0.00068	-0.0001
s__Clostridium_caldaquaticum	0.00152	0.00386	0.0036	0.00724	0.03237		0.09176	-0.00338	-0.0009	-0.00209
s__Providencia_sneebia	0.00303	0.00484	0.00208	0.00167	0.939		0.9669	0.00023	0.00183	0.00095
s__Desnuesiella_massiliensis	0.00159	0.00179	0.00353	0.0045	1e-05		0.00029	-0.00278	-0.00119	-0.00194
s__Trichococcus_collinsii	0.00282	0.00345	0.00227	0.00246	0.2406		0.3814	-0.00013	0.00122	0.00055
s__Kurthia_senegalensis	0.00456	0.01508	0.00053	0.00255	0.329		0.4522	0.00184	0.00678	0.00404
s__Candidatus_Syntrophocurvum_alkaliphilum	0.00256	0.00363	0.00253	0.00263	0.04696		0.1177	-0.00066	0.00083	3e-05
s__Limosilactobacillus_coleohominis	0.0028	0.00989	0.00227	0.00299	0.00485		0.02481	-0.00095	0.00249	0.00053
s__Candidatus_Acutalibacter_pullicola	0.00289	0.00293	0.00216	0.0016	0.225		0.3625	0.00022	0.00126	0.00073
s__Rothia_nasisuis	0.00226	0.00395	0.0028	0.00485	0.8673		0.9132	-0.00154	0.00046	-0.00054
s__Corynebacterium_anserum	0.00333	0.00921	0.00172	0.00924	0.00058		0.0054	-0.00054	0.00379	0.00161
s__Tessaracoccus_sp.	0.00306	0.00456	0.00199	0.00285	0.1124		0.2204	0.00028	0.00201	0.00107
s__Clostridium_sp._AF32-12BH	0.00268	0.00238	0.00237	0.00396	0.00035		0.00376	-0.0005	0.00106	0.00031
s__Blautia_pseudococcoides	0.00265	0.00208	0.00239	0.00212	0.1905		0.3197	-0.00019	0.00076	0.00026
s__Brevibacterium_sp._'Marine'	0.0038	0.00953	0.00123	0.00204	0.01141		0.04583	0.00118	0.00432	0.00257
s__Acinetobacter_sp._163	0.00297	0.00366	0.00206	0.00313	0.0284		0.08341	0.00015	0.0017	0.00091
s__Bacteroides_congonensis	0.00092	0.00204	0.0041	0.01261	3.47e-07		2e-05	-0.0055	-0.00136	-0.00318
s__Lactococcus_ileimucosae	0.00276	0.0042	0.00227	0.00308	0.3004		0.4437	-0.00028	0.00142	0.00049
s__Acidaminococcus_fermentans	0.00224	0.00478	0.00278	0.00426	0.02898		0.08478	-0.00153	0.00058	-0.00055
s__Paracoccus_salipaludis	0.00285	0.0065	0.00216	0.00357	0.4126		0.5363	-0.00044	0.00204	0.00069
s__Faecalibacterium_sp._An77	0.00316	0.00466	0.00185	0.00177	0.3282		0.4513	0.00053	0.00209	0.00131
s__Janibacter_sp._Soil728	0.00418	0.00942	0.00081	0.00138	2e-05		0.00034	0.00195	0.00493	0.00337
s__Corynebacterium_sp._HMSC08A12	0.00393	0.01725	0.00105	0.00438	0.01246		0.04901	0.00023	0.00592	0.00289
s__Kocuria_varians	0.00256	0.00555	0.00242	0.00419	0.9873		0.9988	-0.00087	0.00125	0.00015
s__Clostridium_sp._VAP23	0.00273	0.00232	0.00224	0.00226	0.02874		0.08423	-2e-05	0.00098	0.00049
s__Lactonifactor_longoviformis	0.00272	0.00344	0.00224	0.00183	0.5523		0.666	-0.00015	0.00111	0.00048
s__Parvibacter_caecicola	0.00233	0.00259	0.00263	0.00254	0.3771		0.5012	-0.00087	0.00028	-0.0003
s__Citrobacter_werkmanii	0.00356	0.01035	0.00139	0.00207	0.2854		0.4326	0.00062	0.0041	0.00216
s__Clostridium_putrefaciens	0.00224	0.00271	0.00271	0.00195	2e-05		0.00041	-0.00104	8e-05	-0.00047
s__Proteus_terrae	0.00487	0.02194	7e-05	0.00015	0.00647		0.03091	0.00185	0.00881	0.0048
s__Lawsonibacter_sp.	0.00267	0.00465	0.00227	0.00301	0.00019		0.00232	-0.00043	0.00137	0.0004
s__Candidatus_Bariatricus_faecipullorum	0.00286	0.00374	0.00208	0.00175	0.6228		0.7243	0.00011	0.00151	0.00078
s__Oceanobacillus_senegalensis	0.00283	0.00385	0.0021	0.00269	0.08471		0.1786	-1.12e-06	0.00147	0.00073
s__Burkholderia_pseudomallei	0.00367	0.00497	0.00124	0.00115	1.01e-12		3.91e-10	0.00165	0.00338	0.00244
s__Muricomes_intestini	0.00253	0.00252	0.00236	0.00167	0.3887		0.5131	-0.00031	0.00066	0.00017
s__Fusobacterium_sp._SYSU_M8D902	0.00311	0.01061	0.00177	0.00504	0.09881		0.1994	-0.00049	0.00326	0.00134
s__Enterobacter_kobei	0.00309	0.0071	0.00179	0.00281	0.9411		0.9684	0.00014	0.00257	0.00129
s__Velocimicrobium_porci	0.00281	0.00266	0.00207	0.0013	0.4195		0.5426	0.00028	0.00123	0.00073
s__Schaalia_sp.	0.00248	0.00179	0.0024	0.0022	0.1001		0.2012	-0.00039	0.00051	8e-05
s__Methanobrevibacter_sp.	0.00264	0.00173	0.00223	0.0038	1.1e-08		9.41e-07	-0.00035	0.00104	0.0004
s__Yersinia_enterocolitica	0.00303	0.0063	0.00183	0.00283	0.4552		0.5777	0.00014	0.00245	0.00121
s__Citrobacter_koseri	0.00316	0.00734	0.00169	0.00246	0.7595		0.8322	0.00027	0.00285	0.00147
s__Caudovirales_sp._ctVfb8	0.00234	0.00383	0.00251	0.00438	0.1278		0.2424	-0.00111	0.00081	-0.00017
s__Clostridium_disporicum	0.00225	0.00346	0.0026	0.00164	1.31e-07		1e-05	-0.00097	0.00032	-0.00035
s__Streptococcus_cuniculi	0.00232	0.00205	0.00252	0.00237	0.9337		0.9629	-0.00072	0.0003	-0.00021
s__Peptoniphilus_grossensis	0.0012	0.00314	0.00364	0.00705	0.00017		0.00217	-0.00378	-0.00122	-0.00244
s__Candidatus_Omnitrophota_bacterium	0.0029	0.00253	0.00193	0.00222	1.5e-06		5e-05	0.00046	0.00151	0.00097
s__Gordonia_neofelifaecis	0.00374	0.00709	0.00108	0.00198	0.00329		0.01895	0.00146	0.00388	0.00266
s__Brachybacterium_ginsengisoli	0.00378	0.00737	0.00104	0.00202	7.51e-07		3e-05	0.00159	0.00401	0.00273
s__Candidatus_Nosocomiicoccus_stercorigallinarum	0.00311	0.00982	0.00171	0.00374	0.2268		0.3646	-0.00016	0.00321	0.0014
s__Garciella_nitratireducens	0.00176	0.00311	0.00305	0.00454	0.00214		0.01398	-0.00219	-0.00044	-0.0013
s__Brucesealvirus_ZP2	0.00194	0.00529	0.00287	0.00693	0.00026		0.00298	-0.00252	0.00041	-0.00093
s__Leucobacter_celer	0.00291	0.00417	0.00189	0.00376	0.00283		0.01695	0.00013	0.00186	0.00103
s__Ruminococcus_gauvreauii	0.00289	0.00266	0.00192	0.00142	0.01235		0.04868	0.00051	0.00148	0.00097
s__Clostridium_pasteurianum	0.00157	0.00156	0.00323	0.00238	7.74e-15		6.68e-12	-0.00214	-0.00119	-0.00165
s__Bifidobacterium_pseudocatenulatum	0.0021	0.00198	0.0027	0.00348	0.5417		0.6568	-0.00125	3e-05	-0.0006
s__Lactococcus_sp._SK2-659	0.0026	0.00386	0.00219	0.00272	0.347		0.471	-0.00038	0.00119	0.0004
s__Chroococcidiopsidales_cyanobacterium_LEGE_13417	0.00069	0.00276	0.0041	0.01418	7e-05		0.00113	-0.00601	-0.00147	-0.00341
s__Lactococcus_taiwanensis	0.00255	0.00669	0.00222	0.00442	0.8956		0.9342	-0.00095	0.00165	0.00033
s__Collinsella_sp._AF37-9	0.00287	0.00378	0.0019	0.00244	0.00029		0.00323	0.00023	0.00166	0.00097
s__Anaerocolumna_cellulosilytica	0.00183	0.0019	0.00293	0.00258	0.0002		0.0024	-0.00161	-0.00057	-0.0011
s__Enterococcus_sp._CSURQ0835	0.00224	0.00297	0.00252	0.00464	0.9083		0.9436	-0.00117	0.00064	-0.00028
s__Glutamicibacter_creatinolyticus	0.00411	0.01532	0.00064	0.00142	0.3112		0.4437	0.00117	0.00606	0.00347
s__Pedobacter_quisquiliarum	0.00243	0.00752	0.00232	0.00566	0.2563		0.398	-0.00142	0.00163	0.00011
s__Atlantibacter_hermannii	0.0038	0.02076	0.00094	0.00152	0.7218		0.8033	0.00044	0.00685	0.00285
s__Romboutsia_maritimum	0.00159	0.00192	0.00315	0.00234	5.93e-12		1.64e-09	-0.00205	-0.00111	-0.00157
s__Streptococcus_oriscaviae	0.00209	0.00158	0.00265	0.00235	0.1221		0.2345	-0.00107	-0.0001	-0.00056
s__Parabacteroides_johnsonii	0.00257	0.00427	0.00216	0.0031	0.881		0.9233	-0.00038	0.00124	0.00042
s__Schaalia_sp._19OD2882	0.00229	0.00176	0.00243	0.00233	0.5019		0.6202	-0.00062	0.00032	-0.00015
s__Parabacteroides_faecalis	0.00261	0.00842	0.0021	0.00394	0.00246		0.01514	-0.00084	0.00208	0.0005
s__Pseudobutyrivibrio_sp._OR37	0.00124	0.00173	0.00346	0.006	0.03344		0.094	-0.00323	-0.00126	-0.00222
s__Arthrobacter_sp._AG1021	0.00209	0.00631	0.00261	0.009	0.01544		0.05582	-0.0023	0.00111	-0.00052
s__Escherichia_sp._4_1_40B	0.0027	0.0046	0.00199	0.00311	0.6828		0.7728	-8e-05	0.00166	0.0007
s__Vibrio_alginolyticus	0.00274	0.00487	0.00195	0.00302	0.6843		0.7739	-8e-05	0.00172	0.00079
s__Leucobacter_luti	0.0028	0.00375	0.00189	0.00367	0.00205		0.01349	8e-05	0.00175	0.00091
s__Lactococcus_chungangensis	0.00212	0.00271	0.00256	0.00307	0.4901		0.6092	-0.00114	0.00022	-0.00044
s__Peptoniphilus_lacrimalis	0.00097	0.0027	0.00371	0.00748	1.64e-06		6e-05	-0.00408	-0.00152	-0.00274
s__Candidatus_Blautia_avicola	0.00266	0.00339	0.00202	0.00182	0.7479		0.8234	4e-05	0.00131	0.00064
s__Microbacterium_sp._H1-D42	0.00265	0.0043	0.00203	0.00397	0.00052		0.00499	-0.00036	0.00157	0.00062
s__Fusicatenibacter_sp.	0.00302	0.00472	0.00165	0.00115	0.3309		0.4543	0.00067	0.00215	0.00137
s__Micropruina_sp.	0.00287	0.00487	0.0018	0.00273	0.1317		0.2481	0.00022	0.002	0.00108
s__Anoxybacillus_sp.	0.00277	0.00496	0.00189	0.00177	0.3044		0.4437	0.00012	0.00179	0.00088
s__Lactococcus_sp._S-13	0.0024	0.00659	0.00225	0.00455	0.07756		0.1726	-0.00111	0.00156	0.00016
s__Alistipes_phage_AS73P1	0.00334	0.01242	0.00131	0.00426	0.00288		0.01718	8e-05	0.00431	0.00202
s__Clostridium_sulfidigenes	0.00168	0.00233	0.00297	0.00365	2.88e-06		9e-05	-0.00202	-0.00061	-0.00129
s__Candidatus_Saccharimonas_sp.	0.00148	0.00157	0.00317	0.00752	0.8236		0.8792	-0.00313	-0.00054	-0.0017
s__Collinsella_sp._OM08-14AT	0.00343	0.00334	0.00122	0.00116	2.83e-15		2.9e-12	0.00166	0.00282	0.00221
s__Euryarchaeota_archaeon	0.00117	0.00129	0.00347	0.0134	0.03253		0.09213	-0.00466	-0.0005	-0.0023
s__Dietzia_psychralcaliphila	0.00276	0.00403	0.00188	0.00237	0.00451		0.02345	0.00021	0.00164	0.00089
s__Corynebacterium_efficiens	0.00283	0.00308	0.00181	0.00233	0.0027		0.01632	0.00041	0.0016	0.00102
s__Drivevirus_gastrointestinalis	0.00435	0.01522	0.00028	0.00181	4.37e-11		9.41e-09	0.00184	0.00665	0.00407
s__Bacteroides_sp._CAG:530	0.00224	0.00741	0.00238	0.0074	0.3552		0.4794	-0.00175	0.00162	-0.00014
s__Stecheria_intestinalis	0.00221	0.00692	0.00241	0.00573	0.04669		0.1172	-0.00156	0.00139	-0.0002
s__Clostridium_sp._BL-8	0.00228	0.00307	0.00233	0.00278	0.05253		0.1283	-0.00068	0.00055	-6e-05
s__Ligilactobacillus_ceti	0.00111	0.00291	0.00349	0.00682	5e-05		0.00078	-0.00362	-0.0012	-0.00238
s__Carboxydothermus_pertinax	0.00221	0.00331	0.00239	0.0024	0.00597		0.02906	-0.00083	0.0005	-0.00018
s__Rhodococcus_sp._(in:_high_G+C_Gram-positive_bacteria)	0.0033	0.00496	0.0013	0.00153	0.0002		0.00245	0.00114	0.00287	0.00199
s__Thermobaculum_terrenum	0.00282	0.00472	0.00177	0.00311	0.02001		0.0676	0.00015	0.00203	0.00105
s__Gamaleyavirus_St11ph5	0.00395	0.02106	0.00063	0.00143	0.1191		0.2303	0.00041	0.00688	0.00332
s__Knoellia_flava	0.00285	0.00752	0.00173	0.00324	0.9348		0.9637	-9e-05	0.00256	0.00112
s__Bacteroides_caecimuris	0.00157	0.00256	0.00299	0.00413	2e-05		0.00041	-0.00224	-0.00062	-0.00142
s__Collinsella_sp._AF15-51	0.00288	0.00419	0.00168	0.00166	0.2655		0.4088	0.00056	0.00193	0.0012
s__Clostridium_sp._UBA4548	0.0016	0.00245	0.00296	0.00406	1e-05		0.0002	-0.00215	-0.00062	-0.00137
s__Evtepia_sp.	0.00261	0.00394	0.00195	0.0026	0.4311		0.5539	-7e-05	0.00142	0.00066
s__Lactobacillus_pasteurii	0.00383	0.01142	0.00073	0.00229	0.02264		0.07436	0.00139	0.00515	0.00311
s__Candidatus_Fimimorpha_excrementavium	0.00244	0.00235	0.00211	0.00166	0.5461		0.6604	-0.00016	0.00077	0.00032
s__Clostridium_tunisiense	0.0016	0.00258	0.00295	0.00402	2e-05		0.00047	-0.00215	-0.00059	-0.00135
s__Euzebya_tangerina	0.00221	0.00238	0.00233	0.00462	0.1127		0.221	-0.00108	0.00064	-0.00012
s__Dielma_fastidiosa	0.00187	0.00183	0.00267	0.00308	0.02617		0.07815	-0.00135	-0.0003	-0.0008
s__Clostridium_phage_DCp1	0.00194	0.00482	0.00258	0.00616	0.00171		0.01183	-0.00193	0.00052	-0.00064
s__Tsukamurella_paurometabola	0.00301	0.00434	0.0015	0.00184	0.07118		0.1613	0.00076	0.00229	0.00151
s__Selenomonas_ruminantium	0.00064	0.00072	0.00387	0.00614	7.45e-23		2.71e-19	-0.00426	-0.00236	-0.00322
s__Candidatus_Mediterraneibacter_pullicola	0.0024	0.00261	0.00211	0.00168	0.7005		0.787	-0.00018	0.00083	0.00029
s__Siphoviridae_sp._ctNU74	0.00215	0.00273	0.00234	0.00418	0.7069		0.792	-0.00103	0.0006	-0.00019
s__Arthrobacter_sp._YC-RL1	0.00203	0.00607	0.00246	0.00865	0.1389		0.2586	-0.00228	0.00121	-0.00043
s__Clostridium_sp._N3C	0.00246	0.004	0.00204	0.00197	0.00497		0.02528	-0.00027	0.00118	0.00042
s__Eggerthella_sp._CAG:209	0.0033	0.00346	0.00117	0.00095	3.09e-14		2.06e-11	0.00159	0.00276	0.00213
s__Paracoccus_sphaerophysae	0.00235	0.00495	0.00212	0.00362	0.8936		0.9328	-0.00081	0.00131	0.00023
s__Pelotomaculum_schinkii	0.00358	0.00807	0.00089	0.00207	0.00035		0.00371	0.00143	0.00407	0.00269
s__Rhodococcus_opacus	0.00356	0.01068	0.00091	0.001	0.1115		0.2192	0.00107	0.00438	0.00265
s__Staphylococcus_simulans	0.00347	0.01404	0.001	0.00141	0.757		0.8303	0.00055	0.00503	0.00247
s__Janibacter_indicus	0.00351	0.00724	0.00095	0.00157	0.0001		0.00144	0.00145	0.00386	0.00257
s__Tissierella_pigra	0.0016	0.00462	0.00286	0.00481	0.00619		0.02989	-0.00234	-0.0002	-0.00126
s__Acidaminococcus_provencensis	0.00226	0.00228	0.00219	0.0023	0.4726		0.5935	-0.00044	0.00063	7e-05
s__Anaerostipes_faecis	0.00168	0.00251	0.00277	0.00376	0.00585		0.02865	-0.00184	-0.00037	-0.00108
s__Cetobacterium_somerae	0.0024	0.00523	0.00205	0.00302	0.03008		0.08738	-0.00052	0.00129	0.00035
s__Selenomonas_sp.	0.00214	0.00231	0.0023	0.00151	5e-05		0.00089	-0.0006	0.00031	-0.00016
s__Anaerosalibacter_bizertensis	0.00136	0.00118	0.00308	0.00331	3.66e-09		3.87e-07	-0.00232	-0.00119	-0.00173
s__Clostridium_sp._AF29-8BH	0.00197	0.00225	0.00246	0.0031	0.3117		0.4437	-0.00116	8e-05	-0.00049
s__Veillonella_sp._DORA_A_3_16_22	0.00317	0.00643	0.00125	0.00154	0.0103		0.04246	0.00095	0.00305	0.00192
s__Brevibacterium_sp._VCM10	0.00356	0.01104	0.00085	0.00187	0.03423		0.09572	0.00119	0.00464	0.00271
s__Streptococcus_pasteurianus	0.00195	0.0017	0.00246	0.00216	0.1139		0.2228	-0.00091	-7e-05	-0.0005
s__Canibacter_zhoujuaniae	0.00246	0.00223	0.00195	0.00222	0.00152		0.01074	-3e-05	0.00097	0.00052
s__Geobacillus_stearothermophilus	0.00173	0.0021	0.00268	0.00351	0.06495		0.1501	-0.00164	-0.00027	-0.00094
s__Lactobacillus_delbrueckii	0.00137	0.00167	0.00303	0.00441	5e-05		0.00085	-0.00244	-0.00091	-0.00165
s__Sutterella_sp._KLE1602	0.00244	0.00462	0.00196	0.00322	0.5465		0.6607	-0.00033	0.00141	0.00048
s__Streptococcus_cristatus	0.00194	0.00158	0.00246	0.00226	0.2245		0.3619	-0.00095	-8e-05	-0.00052
s__Candidatus_Choladousia_intestinipullorum	0.00241	0.00357	0.00199	0.00138	0.5594		0.6715	-0.00011	0.0011	0.00042
s__Emergencia_timonensis	0.00195	0.00188	0.00245	0.00259	0.05484		0.1321	-0.00102	6e-05	-0.0005
s__Clostridium_tepidiprofundi	0.00137	0.00243	0.00302	0.00421	5.86e-07		3e-05	-0.00242	-0.00085	-0.00165
s__Mediterraneibacter_butyricigenes	0.00252	0.00228	0.00186	0.00157	0.03621		0.1001	0.00021	0.00112	0.00066
s__Blautia_sp._An81	0.00219	0.00254	0.00219	0.00168	0.04189		0.1125	-0.00051	0.0005	-1e-05
s__Fusobacterium_animalis	0.00165	0.00338	0.00271	0.00334	4.21e-06		0.00012	-0.0018	-0.00025	-0.00106
s__Haemophilus_influenzae	0.00253	0.00529	0.00183	0.00186	0.307		0.4437	-5e-05	0.00168	0.0007
s__Bifidobacterium_breve	0.00307	0.00587	0.00128	0.00135	0.00014		0.00183	0.00089	0.00286	0.00179
s__Bacillus_atrophaeus	0.00249	0.00234	0.00187	0.00202	0.02418		0.07436	0.00014	0.00118	0.00062
s__Clostridium_yunnanense	0.00283	0.00253	0.00152	0.00104	1.12e-06		4e-05	0.00089	0.00179	0.00131
s__Streptomyces_sp._JV178	0.00196	0.00661	0.00238	0.00975	0.07222		0.1632	-0.00231	0.00131	-0.00042
s__Qingrenia_yutianensis	0.00294	0.00526	0.00139	0.00218	0.3615		0.4855	0.00066	0.00246	0.00154
s__Glutamicibacter_sp.	0.00344	0.01139	0.00089	0.00145	0.2498		0.3911	0.00088	0.00434	0.00256
s__Alicyclobacillus_shizuokensis	0.0023	0.00314	0.00201	0.00234	0.2584		0.4003	-0.00033	0.00092	0.00029
s__Candidatus_Saccharimonadaceae_bacterium	0.00216	0.00534	0.00215	0.00655	0.9157		0.9486	-0.00141	0.00133	1e-05
s__Oligella_sp.	0.00425	0.02932	6e-05	0.00043	0.01146		0.04599	0.00026	0.00903	0.00419
s__Intestinibacillus_massiliensis	0.00246	0.00185	0.00184	0.00132	0.01254		0.0493	0.00028	0.00099	0.00061
s__Subdoligranulum_variabile	0.00203	0.0023	0.00226	0.00314	0.5949		0.7	-0.00086	0.00038	-0.00023
s__Roseburia_faecis	0.00238	0.00222	0.00191	0.00154	0.2301		0.3685	3e-05	0.00091	0.00047
s__Vagococcus_sp._CY53-2	0.00308	0.00762	0.00121	0.00141	0.3647		0.489	0.00071	0.00322	0.00187
s__Solibacillus_daqui	0.00307	0.01492	0.00121	0.00625	0.1516		0.2759	-0.00036	0.00496	0.00186
s__Acinetobacter_soli	0.00272	0.00268	0.00156	0.00145	0.00024		0.00277	0.00074	0.00166	0.00116
s__Streptococcus_ictaluri	0.00153	0.00154	0.00275	0.00471	0.1838		0.3112	-0.00207	-0.00044	-0.00123
s__Streptomyces_sp._e14	0.00254	0.00292	0.00174	0.00121	0.2011		0.3327	0.00033	0.0013	0.00081
s__Duncaniella_sp.	0.00159	0.00219	0.00269	0.00305	1e-05		0.00015	-0.00169	-0.0005	-0.0011
s__Emergencia_sp._1XD21-10	0.0028	0.0065	0.00147	0.00155	0.1803		0.3066	0.0003	0.00254	0.00133
s__Janibacter_cremeus	0.00383	0.00741	0.00044	0.00065	3.44e-07		2e-05	0.00228	0.00455	0.00339
s__Olsenella_phocaeensis	0.00276	0.00421	0.00151	0.003	6.57e-07		3e-05	0.00042	0.00207	0.00126
s__Clostridium_ljungdahlii	0.00207	0.00144	0.00219	0.0015	0.7029		0.7891	-0.00046	0.00021	-0.00013
s__Arthrobacter_sp._LS16	0.00193	0.00547	0.00233	0.00808	0.8558		0.9043	-0.00197	0.00096	-0.0004
s__Enterococcus_malodoratus	0.00194	0.00124	0.00231	0.00223	0.9073		0.9429	-0.00079	5e-05	-0.00037
s__Actinomyces_urogenitalis	0.00238	0.00188	0.00186	0.00145	0.02037		0.06858	0.00016	0.00091	0.00052
s__Clostridium_sp._AM33-3	0.00231	0.00298	0.00193	0.00165	0.6181		0.7202	-0.00017	0.00097	0.00037
s__Clostridium_coskatii	0.00261	0.00204	0.00163	0.00186	1e-05		0.00032	0.00051	0.00142	0.00098
s__Bacillus_badius	0.00345	0.0098	0.00079	0.00192	0.00482		0.02472	0.00117	0.00448	0.00266
s__Gamaleyavirus_ECBP1	0.00376	0.0206	0.00048	0.00103	0.05487		0.1322	0.00029	0.00697	0.00327
s__Anaerosporobacter_faecicola	0.00196	0.00268	0.00227	0.00228	0.00699		0.03276	-0.00084	0.00028	-0.00031
s__Gemelliphila_palaticanis	0.00159	0.00186	0.00264	0.00311	0.0076		0.03375	-0.00164	-0.00041	-0.00105
s__Oceanirhabdus_sp._W0125-5	0.00101	0.00126	0.00322	0.00574	1e-05		0.00028	-0.00323	-0.00134	-0.00221
s__Butyrivibrio_fibrisolvens	0.00228	0.00267	0.00195	0.0019	0.7089		0.7936	-0.00023	0.00089	0.00033
s__Paratissierella_segnis	0.00097	0.00191	0.00325	0.00634	0.00806		0.03537	-0.00342	-0.00128	-0.00228
s__Brachybacterium_aquaticum	0.00304	0.00519	0.00118	0.00184	0.00128		0.00968	0.00097	0.00283	0.00186
s__Treponema_phagedenis	0.0011	0.00257	0.00312	0.00541	0.00016		0.00208	-0.00308	-0.00113	-0.00202
s__Brucesealvirus_CPS2	0.00248	0.00662	0.00174	0.00562	0.8518		0.9008	-0.0007	0.00216	0.00074
s__Streptomyces_sp.	0.00263	0.00391	0.00158	0.00211	0.00734		0.03373	0.00036	0.00177	0.00105
s__Lactococcus_carnosus	0.00199	0.00305	0.00222	0.00274	0.4187		0.5419	-0.00084	0.00038	-0.00023
s__Pseudoclavibacter_helvolus	0.00198	0.0017	0.00222	0.00208	0.7988		0.8606	-0.00066	0.00019	-0.00024
s__Knoellia_locipacati	0.00265	0.00695	0.00154	0.00306	0.764		0.8354	-1e-05	0.00234	0.00111
s__Streptococcus_saliviloxodontae	0.00185	0.00172	0.00234	0.00235	0.2487		0.3899	-0.00101	-5e-05	-0.0005
s__Eubacterium_sp._AF22-8LB	0.00197	0.00208	0.00222	0.00287	0.9448		0.971	-0.00078	0.00028	-0.00025
s__Trueperella_pyogenes	0.00233	0.00246	0.00185	0.00155	0.0361		0.09984	5e-05	0.00097	0.00048
s__Enterococcus_phoeniculicola	0.00214	0.00219	0.00204	0.00272	0.4645		0.5864	-0.00043	0.00066	0.0001
s__Candidatus_Agrococcus_pullicola	0.00265	0.0037	0.00152	0.00168	0.221		0.3575	0.00046	0.00175	0.00113
s__[Eubacterium]_sulci	0.00184	0.00166	0.00233	0.00205	0.03729		0.1025	-0.0009	-6e-05	-0.0005
s__Izhakiella_australiensis	0.00248	0.00425	0.00169	0.00263	0.4103		0.5343	4e-05	0.00163	0.00079
s__Kocuria_tytonicola	0.00204	0.00447	0.00213	0.00348	0.2672		0.411	-0.00099	0.00086	-9e-05
s__Dorea_sp._AF24-7LB	0.00237	0.00308	0.00179	0.00154	0.5452		0.6599	2e-05	0.00121	0.00058
s__Schaalia_cardiffensis	0.00214	0.0016	0.00201	0.00214	0.05046		0.1244	-0.0003	0.00055	0.00013
s__Macrococcoides_sp.	0.00127	0.00244	0.00289	0.00983	0.1803		0.3066	-0.00346	-0.00022	-0.00163
s__Corynebacterium_sp._320	0.00226	0.00636	0.00189	0.01041	0.1564		0.2771	-0.00178	0.00213	0.00037
s__Parasutterella_secunda	0.00323	0.00891	0.00091	0.00152	0.01896		0.06487	0.00107	0.00409	0.00232
s__Enemella_evansiae	0.00262	0.00368	0.00151	0.00172	0.2096		0.3434	0.00049	0.00178	0.00111
s__Janibacter_terrae	0.00335	0.00758	0.00078	0.00119	8e-05		0.00126	0.00148	0.00387	0.00257
s__Clostridium_thailandense	0.00148	0.00203	0.00265	0.00318	1e-05		0.0003	-0.00181	-0.00056	-0.00117
s__Enterobacter_asburiae	0.00261	0.0062	0.00152	0.00253	0.7855		0.8509	3e-05	0.00217	0.00109
s__Collinsella_sp._AF28-5AC	0.00268	0.00414	0.00145	0.00146	0.3276		0.4506	0.00059	0.00197	0.00124
s__Ignatzschineria_sp._RMDPL8A	0.00412	0.0275	2.59e-06	1e-05	0.00107		0.00845	0.00052	0.0094	0.00412
s__Propionicimonas_sp.	0.00242	0.00395	0.00169	0.00251	0.1679		0.2913	-4e-05	0.00151	0.00073
s__Dietzia_sp._B32	0.00266	0.00394	0.00145	0.00161	0.00346		0.01968	0.00056	0.00198	0.00121
s__Macrococcoides_bohemicum	0.00222	0.00672	0.0019	0.0051	0.1983		0.3293	-0.00095	0.00167	0.00032
s__Janibacter_melonis	0.0019	0.00442	0.00221	0.0047	0.7824		0.8486	-0.00136	0.00071	-0.00031
s__Fundicoccus_ignavus	0.00135	0.00149	0.00274	0.00433	5e-05		0.0008	-0.0022	-0.00074	-0.00138
s__Collinsella_sp._WCA1-178-WT-3_(M1)	0.00323	0.00481	0.00086	0.00098	1.17e-09		1.51e-07	0.00164	0.00323	0.00237
s__Corynebacterium_phoceense	0.00276	0.00414	0.00132	0.00351	8e-05		0.00122	0.00061	0.00228	0.00144
s__Paraglaciecola_mesophila	0.00187	0.00138	0.00222	0.00154	0.09442		0.1939	-0.0007	-1e-05	-0.00035
s__Staphylococcus_hominis	0.00255	0.00768	0.00154	0.00511	0.2742		0.4195	-0.0005	0.00256	0.00101
s__Clostridium_uliginosum	0.00119	0.00136	0.00289	0.00389	3.16e-11		6.99e-09	-0.0024	-0.00107	-0.0017
s__Parablautia_intestinalis	0.00203	0.00141	0.00204	0.00185	0.3302		0.4535	-0.00038	0.00039	-1e-05
s__Sarcina_ventriculi	0.00158	0.00131	0.00247	0.00199	5e-05		0.00079	-0.0013	-0.00052	-0.00089
s__Lysinibacillus_sp._BF-4	0.00186	0.01277	0.00218	0.01111	0.479		0.5996	-0.00285	0.00261	-0.00032
s__Carnobacterium_sp.	0.00225	0.00361	0.00179	0.00208	0.8122		0.8708	-0.00018	0.00111	0.00046
s__Rathayibacter_toxicus	0.00265	0.00521	0.00139	0.00202	0.07393		0.1663	0.00042	0.00222	0.00126
s__Blautia_sp._HCN-20427	0.00182	0.00163	0.00222	0.00236	0.2848		0.4321	-0.00085	5e-05	-0.0004
s__Serinicoccus_sp.	0.00289	0.00828	0.00114	0.00218	0.02486		0.07509	0.00053	0.00329	0.00174
s__Euzebya_sp.	0.00197	0.00213	0.00205	0.00407	0.1152		0.2245	-0.00094	0.00059	-9e-05
s__Enterococcus_sp._HSIEG1	0.00237	0.00396	0.00164	0.00177	0.8112		0.8701	4e-05	0.00149	0.00073
s__Slackia_heliotrinireducens	0.002	0.00167	0.00202	0.00189	0.6833		0.7731	-0.00041	0.0004	-2e-05
s__Corynebacterium_sp._MSK158	0.00229	0.00169	0.00172	0.0011	0.03069		0.08846	0.00026	0.00091	0.00057
s__Dietzia_sp._CQ4	0.00243	0.00351	0.00158	0.00192	0.02435		0.07436	0.00025	0.00147	0.00086
s__Paracoccus_luteus	0.00217	0.00481	0.00183	0.00308	0.8925		0.9319	-0.00059	0.00127	0.00034
s__Candidatus_Caccomonas_pullistercoris	0.00182	0.00208	0.00218	0.00772	1.93e-06		6e-05	-0.00177	0.0008	-0.00037
s__Rummeliibacillus_suwonensis	0.00307	0.01121	0.00092	0.00223	0.3587		0.4828	0.00054	0.00433	0.00215
s__Brucesealvirus_CP7R	0.00165	0.00447	0.00234	0.00805	0.4273		0.5501	-0.00231	0.00074	-0.00069
s__Pseudobutyrivibrio_sp.	0.0018	0.00161	0.0022	0.00227	0.2945		0.4431	-0.00087	5e-05	-0.0004
s__Peptoniphilus_sp._HMSC062D09	0.00091	0.00243	0.00308	0.00599	8e-05		0.00117	-0.00326	-0.00125	-0.00217
s__Dietzia_cercidiphylli	0.00263	0.00378	0.00136	0.00155	0.00087		0.00717	0.00065	0.00201	0.00127
s__Nosocomiicoccus_sp._HMSC067E10	0.0033	0.01078	0.00069	0.00118	0.4963		0.6151	0.001	0.00447	0.00261
s__Brochothrix_thermosphacta	0.00293	0.00646	0.00106	0.00095	0.1243		0.2376	0.00086	0.00306	0.00187
s__Geobacillus_thermoleovorans	0.00303	0.0063	0.00095	0.00245	0.00186		0.01261	0.00102	0.00313	0.00207
s__Yimella_lutea	0.00225	0.00508	0.00174	0.00404	0.4421		0.5649	-0.00051	0.00154	0.00051
s__Frisingicoccus_caecimuris	0.00221	0.00267	0.00176	0.00165	0.6427		0.7407	-3e-05	0.00098	0.00045
s__Candidatus_Faecousia_faecavium	0.00259	0.00447	0.00138	0.0016	0.2748		0.4202	0.0005	0.00203	0.00121
s__Ruminococcus_sp._CAG:403	0.00266	0.00683	0.0013	0.00153	0.00634		0.03043	0.00027	0.00254	0.00136
s__Candidatus_Stoquefichus_sp._KLE1796	0.00171	0.00147	0.00224	0.00173	0.0066		0.0314	-0.00089	-0.00017	-0.00053
s__Lacticaseibacillus_sp.	0.00282	0.00491	0.00113	0.00138	0.00038		0.004	0.00087	0.00256	0.00169
s__Clostridium_peptidivorans	0.00115	0.00192	0.00278	0.00481	9e-05		0.00132	-0.00256	-0.00081	-0.00163
s__Rhodococcus_erythropolis	0.00259	0.00322	0.00134	0.0014	0.00395		0.02183	0.00073	0.00186	0.00125
s__Microlunatus_panaciterrae	0.00323	0.01044	0.00071	0.00131	0.07125		0.1615	0.00111	0.00438	0.00252
s__Brevibacterium_antiquum	0.00302	0.00848	0.00091	0.00169	0.02854		0.08375	0.00082	0.00358	0.00212
s__Caproiciproducens_sp._MSJ-32	0.00142	0.0021	0.00251	0.00396	0.03505		0.0975	-0.00186	-0.0004	-0.00108
s__Eisenbergiella_tayi	0.00218	0.00264	0.00174	0.00155	0.4867		0.6062	-3e-05	0.00096	0.00044
s__Intestinimonas_sp.	0.0024	0.00341	0.00151	0.00195	0.08132		0.1756	0.00029	0.00149	0.00089
s__Streptococcus_marimammalium	0.00164	0.00117	0.00227	0.00235	0.09259		0.1911	-0.00108	-0.00025	-0.00063
s__Bombiscardovia_coagulans	0.00228	0.00239	0.00163	0.00192	0.0044		0.02298	0.00015	0.00113	0.00065
s__Lactococcus_hircilactis	0.00207	0.00564	0.00183	0.00377	0.2219		0.3587	-0.00078	0.00139	0.00024
s__Oribacterium_sinus	0.0017	0.00172	0.0022	0.00237	0.6144		0.717	-0.00096	1e-05	-0.00049
s__Streptomyces_sp._Tu6071	0.00235	0.00205	0.00154	0.00108	0.00337		0.01929	0.00044	0.00122	0.00081
s__Loigolactobacillus_coryniformis	0.00199	0.00274	0.0019	0.00243	0.6172		0.7195	-0.00046	0.0007	9e-05
s__Drosophila_melanogaster	0.0034	0.02356	0.0005	0.00435	0.0014		0.01007	4e-05	0.00726	0.0029
s__Leucobacter_chromiireducens	0.00232	0.00331	0.00158	0.00308	0.00486		0.02487	2e-05	0.00152	0.00074
s__Streptomyces_sp._Mg1	0.00256	0.00366	0.00133	0.00147	0.01154		0.04624	0.00062	0.00191	0.00123
s__Candidatus_Blautia_pullistercoris	0.00178	0.00248	0.00211	0.0018	5e-05		0.00089	-0.0008	0.00013	-0.00034
s__Streptococcus_catagoni	0.00157	0.00169	0.00231	0.00285	0.07244		0.1636	-0.00128	-0.00022	-0.00074
s__Olsenella_sp._AF21-51	0.00219	0.00224	0.00169	0.00141	0.2301		0.3685	9e-05	0.00093	0.00049
s__Corynebacterium_sp._J010B-136	0.003	0.00698	0.00088	0.0021	0.4434		0.5662	0.00105	0.00336	0.00212
s__Longicatena_caecimuris	0.00168	0.00131	0.0022	0.00227	0.4484		0.5713	-0.00096	-9e-05	-0.00051
s__Agathobaculum_sp.	0.0026	0.00652	0.00127	0.00387	0.08277		0.1756	9e-05	0.00251	0.00133
s__Mesoplasma_lactucae	0.00188	0.00199	0.00199	0.00228	0.9009		0.9381	-0.00063	0.00039	-0.00011
s__Clostridium_cuniculi	0.00107	0.00178	0.0028	0.00444	3.63e-06		0.00011	-0.00251	-0.00099	-0.00173
s__Euzebya_pacifica	0.00188	0.00202	0.00198	0.00397	0.1273		0.2418	-0.00085	0.00055	-0.0001
s__Streptococcus_devriesei	0.00183	0.00153	0.00203	0.00189	0.921		0.9528	-0.00057	0.00021	-0.00019
s__Plesiomonas_sp._ZOR0011	0.00177	0.00642	0.00209	0.00662	0.00933		0.03971	-0.00198	0.00121	-0.00031
s__Dorea_sp._BIOML-A1	0.00189	0.00281	0.00196	0.0021	0.01907		0.06518	-0.00059	0.00049	-7e-05
s__Paracoccus_yeei	0.00221	0.00419	0.00165	0.00281	0.3328		0.4563	-0.00025	0.00133	0.00056
s__Curtobacterium_sp._8I-2	0.00153	0.00162	0.00232	0.00267	0.2317		0.3704	-0.00129	-0.0003	-0.0008
s__Paeniclostridium_sp.	0.00096	0.00122	0.00289	0.00553	4.73e-09		4.67e-07	-0.0029	-0.00109	-0.00193
s__Lysinibacillus_sphaericus	0.00288	0.00642	0.00097	0.00164	0.05882		0.1385	0.0009	0.003	0.00191
s__Anaerostipes_sp._CAG:276	0.00231	0.00349	0.00152	0.00144	0.6755		0.7669	0.00018	0.00141	0.00079
s__Dermabacter_sp.	0.0031	0.00748	0.00073	0.00081	0.01994		0.06747	0.0013	0.00367	0.00237
s__Klebsiella_oxytoca	0.00247	0.00466	0.00136	0.00175	0.3743		0.4982	0.00035	0.00191	0.00111
s__Clostridium_sp._Marseille-P299	0.0023	0.0041	0.00153	0.00135	0.51		0.6283	0.00015	0.00148	0.00077
s__Leucobacter_triazinivorans	0.0023	0.00342	0.00153	0.0024	0.09029		0.1873	8e-05	0.00143	0.00077
s__Faecalibaculum_rodentium	0.00191	0.00162	0.00191	0.00172	0.9073		0.9429	-0.00037	0.00038	-1e-05
s__Parabacteroides_sp._ZJ-118	0.00234	0.00462	0.00147	0.00312	0.01381		0.05104	-1e-05	0.00184	0.00087
s__CrAss-like_virus_sp._ctUXy6	0.00357	0.01231	0.00024	0.00153	1.26e-10		2.31e-08	0.00153	0.00552	0.00334
s__Nocardia_asteroides	0.00251	0.00378	0.00129	0.00179	0.00353		0.02001	0.00058	0.00183	0.00122
s__Enterococcus_termitis	0.00242	0.0085	0.00137	0.00371	0.2338		0.373	-0.00028	0.00279	0.00105
s__Bacillus_spizizenii	0.00216	0.00195	0.00163	0.00181	0.01589		0.0571	8e-05	0.00097	0.00053
s__Candidatus_Choladocola_sp.	0.00192	0.00193	0.00187	0.00146	0.4751		0.5959	-0.00034	0.00045	6e-05
s__Candidatus_Blautia_merdavium	0.00211	0.00284	0.00167	0.0015	0.9814		0.9962	-5e-05	0.001	0.00044
s__Flavobacterium_sp.	0.0028	0.01253	0.00098	0.0016	0.00103		0.00822	0.00037	0.0044	0.00182
s__Anaerocolumna_sp._MB42-C2	0.00234	0.0045	0.00144	0.00118	0.2135		0.3483	0.00024	0.00175	0.0009
s__Tissierella_praeacuta	0.00133	0.00304	0.00244	0.00333	2.13e-07		1e-05	-0.00182	-0.00034	-0.00111
s__Candidatus_Blautia_excrementigallinarum	0.0022	0.00573	0.00157	0.00164	0.3152		0.4437	-0.00018	0.00166	0.00063
s__Enterococcus_sp._669A	0.00182	0.0023	0.00195	0.00356	0.7148		0.7982	-0.00084	0.00057	-0.00013
s__Clostridium_sp._HMP27	0.00127	0.00201	0.00249	0.00342	1e-05		0.00023	-0.00189	-0.00062	-0.00123
s__Clostridium_sp._Marseille-P3244	0.0021	0.003	0.00165	0.00164	0.454		0.5764	-9e-05	0.00105	0.00045
s__Atopostipes_sp.	0.00171	0.00426	0.00202	0.00284	3e-05		0.00059	-0.00108	0.00062	-0.00031
s__Streptococcus_bovimastitidis	0.00146	0.00134	0.00226	0.00282	0.05484		0.1321	-0.00132	-0.00035	-0.0008
s__Rhodococcoides_fascians	0.00205	0.00265	0.00167	0.00285	0.178		0.304	-0.00021	0.001	0.00038
s__Pseudobutyrivibrio_ruminis	0.00238	0.003	0.00134	0.00118	0.00696		0.03266	0.00053	0.00162	0.00105
s__Neobittarella_massiliensis	0.003	0.00639	0.00071	0.00202	3.24e-06		0.0001	0.00128	0.00343	0.00229
s__Acidipropionibacterium_jensenii	0.00215	0.00294	0.00156	0.00176	0.992		1	4e-05	0.0011	0.00058
s__Paracoccus_chinensis	0.00213	0.00496	0.00159	0.00277	0.5285		0.6452	-0.0003	0.00149	0.00054
s__Paraclostridium_dentum	0.00129	0.0015	0.00242	0.00299	0.00019		0.00237	-0.00166	-0.00062	-0.00112
s__Clostridium_sp._SL.3.18	0.00131	0.00136	0.0024	0.00366	0.00378		0.02111	-0.00173	-0.00049	-0.00109
s__Ruminococcus_sp._AF45-4BH	0.00187	0.0017	0.00182	0.00158	0.9094		0.9443	-0.0003	0.00044	5e-05
s__Robinsoniella_sp._RHS	0.00227	0.00413	0.00141	0.00125	0.4303		0.5532	0.00021	0.00168	0.00086
s__Solibacillus_palustris	0.00274	0.01234	0.00094	0.00495	0.9964		1	-0.00015	0.0042	0.0018
s__Brevibacterium_sp._CT2-23B	0.00296	0.00933	0.00072	0.00153	0.02737		0.08098	0.00091	0.0039	0.00225
s__Lactococcus_sp._EKM106P	0.0018	0.00218	0.00188	0.0025	0.7069		0.792	-0.00062	0.00046	-8e-05
s__Candidatus_Mediterraneibacter_colneyensis	0.00191	0.00166	0.00177	0.00205	0.1569		0.2771	-0.00027	0.00058	0.00014
s__Candidatus_Woesearchaeota_archaeon	0.00213	0.00163	0.00154	0.00096	0.00957		0.04053	0.0003	0.00091	0.0006
s__Candidatus_Brachybacterium_intestinipullorum	0.0029	0.006	0.00076	0.00149	3e-05		0.00059	0.00122	0.00314	0.00214
s__Pseudomonas_savastanoi	0.0015	0.00179	0.00216	0.00244	0.00047		0.0046	-0.00121	-0.00018	-0.00066
s__Nosocomiicoccus_sp._HMSC09A07	0.00308	0.01004	0.00057	0.00106	0.9051		0.9413	0.00108	0.00435	0.00251
s__Candidatus_Scybalomonas_excrementigallinarum	0.00273	0.01226	0.00092	0.00124	0.1221		0.2345	0.00014	0.0038	0.00181
s__Candidatus_Yaniella_excrementigallinarum	0.00247	0.00392	0.00118	0.00343	0.0001		0.00146	0.0005	0.00209	0.00129
s__Hungatella_effluvii	0.00187	0.00204	0.00178	0.00156	0.3862		0.5105	-0.00033	0.00058	9e-05
s__Gallintestinimicrobium_propionicum	0.00188	0.00179	0.00176	0.00149	0.957		0.9804	-0.00021	0.00052	0.00013
s__Streptococcus_penaeicida	0.00143	0.0013	0.00221	0.00265	0.1973		0.3281	-0.00126	-0.0003	-0.00078
s__Lachnoanaerobaculum_sp.	0.002	0.00239	0.00164	0.00164	0.4256		0.5485	-0.00012	0.00082	0.00036
s__Candidatus_Mediterraneibacter_norwichensis	0.00191	0.00196	0.00172	0.00171	0.4373		0.5601	-0.0002	0.0006	0.00019
s__Candidatus_Enterocloster_excrementipullorum	0.00186	0.00191	0.00177	0.00158	0.6106		0.7136	-0.00031	0.00049	0.0001
s__Allobaculum_sp.	0.00155	0.00261	0.00207	0.00225	7.78e-07		3e-05	-0.00108	3e-05	-0.00052
s__Brachybacterium_equifaecis	0.00168	0.00277	0.00194	0.00386	0.1001		0.2012	-0.00105	0.00045	-0.00026
s__Tomitella_gaofuii	0.00277	0.00675	0.00085	0.0011	0.00645		0.03084	0.00095	0.003	0.00192
s__Solibacillus_sp.	0.00305	0.01024	0.00057	0.00246	0.3135		0.4437	0.00094	0.00428	0.00248
s__Clostridium_sp._SS2/1	0.0015	0.00137	0.00212	0.00199	0.01645		0.05871	-0.001	-0.00023	-0.00062
s__Siphoviridae_sp._ctkJH11	0.00177	0.00204	0.00184	0.00314	0.2345		0.3737	-0.00071	0.00055	-7e-05
s__Tessaracoccus_bendigoensis	0.00216	0.00311	0.00145	0.00255	0.03436		0.09601	6e-05	0.00136	0.00071
s__Clostridium_folliculivorans	0.00115	0.0016	0.00246	0.00273	1.8e-08		1.45e-06	-0.00183	-0.00081	-0.00131
s__Ilumatobacter_sp.	0.00204	0.00313	0.00156	0.0029	0.01549		0.056	-0.00019	0.00117	0.00048
s__Hafnia_alvei	0.00283	0.00698	0.00077	0.00098	0.6648		0.7586	0.00095	0.00329	0.00206
s__Candidatus_Cloacimonadota_bacterium	0.00215	0.00456	0.00145	0.00112	0.7691		0.839	1e-05	0.00154	0.0007
s__Miniphocaeibacter_halophilus	0.0013	0.00273	0.0023	0.00444	0.1842		0.3118	-0.00188	-0.00016	-0.00101
s__Agrococcus_baldri	0.00128	0.00232	0.00231	0.00457	0.08878		0.1849	-0.00192	-0.00025	-0.00103
s__Brevibacterium_limosum	0.0028	0.00819	0.00079	0.0016	0.01095		0.04443	0.00081	0.00359	0.00202
s__Curtobacterium_sp.	0.00234	0.00355	0.00125	0.00155	0.3191		0.4437	0.00048	0.00171	0.0011
s__Enterococcus_florum	0.00171	0.00209	0.00188	0.0033	0.8621		0.9094	-0.00083	0.00049	-0.00017
s__Eubacterium_sp._CAG:251	0.00111	0.00168	0.00247	0.00333	0.00019		0.00234	-0.00197	-0.00075	-0.00135
s__Casaltella_massiliensis	0.00163	0.00133	0.00195	0.00125	0.01864		0.06399	-0.00062	-3e-05	-0.00032
s__Siphoviridae_sp._ct5kv15	0.00119	0.00183	0.00239	0.00627	0.1031		0.2055	-0.00224	-0.00026	-0.0012
s__Granulicatella_seriolae	0.00119	0.00121	0.00238	0.00269	1.77e-06		6e-05	-0.00167	-0.00074	-0.00119
s__Escherichia_sp._1_1_43	0.002	0.00348	0.00157	0.00244	0.821		0.8773	-0.00024	0.00114	0.00043
s__Aeromonas_hydrophila	0.00214	0.00382	0.00143	0.00213	0.5825		0.6896	4e-05	0.00146	0.00071
s__Merdibacter_sp.	0.00173	0.00192	0.00183	0.00225	0.5995		0.7041	-0.00061	0.00036	-0.0001
s__Neofamilia_massiliensis	0.00092	0.00258	0.00264	0.00487	0.00153		0.0108	-0.00266	-0.00086	-0.00172
s__Kocuria_dechangensis	0.00209	0.00466	0.00146	0.00192	0.4876		0.607	-0.00015	0.00146	0.00063
s__Clostridium_cavendishii	0.00122	0.00121	0.00232	0.00205	3.32e-06		0.0001	-0.00147	-0.00073	-0.0011
s__Absiella_sp._AM22-9	0.00199	0.0017	0.00156	0.00231	2e-05		0.00046	-5e-05	0.00089	0.00043
s__Traorella_massiliensis	0.00176	0.00149	0.00178	0.00202	0.1706		0.2953	-0.00044	0.00037	-2e-05
s__Knoellia_remsis	0.00219	0.00523	0.00135	0.00252	0.563		0.6744	-6e-05	0.0018	0.00084
s__Paracoccus_endophyticus	0.00201	0.00475	0.00153	0.00257	0.593		0.6985	-0.0003	0.00134	0.00049
s__Burkholderia_pseudomultivorans	0.00161	0.00401	0.00193	0.00735	0.0956		0.1958	-0.00198	0.00094	-0.00032
s__Streptococcus_orisasini	0.00163	0.00151	0.00191	0.00188	0.7896		0.8541	-0.00066	0.00011	-0.00028
s__Aeromonas_salmonicida	0.00161	0.00164	0.00192	0.0018	0.1448		0.2674	-0.0007	9e-05	-0.00031
s__Clostridium_hydrogeniformans	0.0012	0.00145	0.00233	0.00222	8.81e-07		3e-05	-0.00159	-0.00071	-0.00113
s__Massilimicrobiota_timonensis	0.00155	0.00179	0.00198	0.00202	0.00961		0.04067	-0.00089	1e-05	-0.00043
s__Clostridium_sp._AM22-11AC	0.00224	0.003	0.00128	0.00122	0.01931		0.06578	0.00049	0.00148	0.00096
s__Neobacillus_sp.	0.00181	0.00241	0.00171	0.0017	0.9995		1	-0.00039	0.0006	0.0001
s__Bacteroides_sp._An322	0.00164	0.00572	0.00187	0.00576	0.603		0.7069	-0.00159	0.00114	-0.00023
s__Brevibacterium_sp._239c	0.00274	0.00719	0.00077	0.00138	0.00781		0.03448	0.00089	0.00342	0.00197
s__Acinetobacter_amyesii	0.00139	0.00988	0.00212	0.01795	0.3991		0.524	-0.0043	0.00225	-0.00074
s__Parasutterella_sp.	0.00194	0.00274	0.00156	0.00207	0.4813		0.6016	-0.00017	0.00089	0.00037
s__Microbacterium_sp._nov._GSS16	0.00225	0.00353	0.00124	0.00198	0.00073		0.0064	0.00034	0.00163	0.00101
s__Clostridium_saccharoperbutylacetonicum	0.00181	0.00242	0.00169	0.00173	0.9973		1	-0.00033	0.00064	0.00012
s__Anaerostipes_hominis_(ex_Lee_et_al._2021)	0.00228	0.00201	0.00121	0.00137	3.21e-06		0.0001	0.0007	0.0015	0.00107
s__Marvinbryantia_sp.	0.00204	0.00346	0.00145	0.00125	0.8621		0.9094	3e-05	0.0012	0.00058
s__Candidatus_Fimivivens_sp.	0.00208	0.00385	0.00141	0.00225	0.05517		0.1327	1.01e-06	0.00134	0.00067
s__Megasphaera_vaginalis_(ex_Srinivasan_et_al._2021)	0.00123	0.00131	0.00226	0.00333	0.04513		0.1143	-0.00162	-0.00048	-0.00103
s__Candidatus_Phocaeicola_faecigallinarum	0.00183	0.00661	0.00166	0.00591	0.1427		0.2644	-0.0011	0.00167	0.00016
s__Clostridium_sp._AM29-11AC	0.00191	0.0016	0.00158	0.00146	0.02263		0.07436	6.9e-07	0.00068	0.00033
s__Pseudomonas_sp._Bi70	0.00187	0.0072	0.00162	0.00555	0.1276		0.2422	-0.00118	0.00183	0.00025
s__Mucilaginibacter_sp.	0.00166	0.00215	0.00182	0.00121	0.00403		0.0222	-0.00055	0.00024	-0.00016
s__Clostridium_sp._USBA_49	0.00123	0.00275	0.00225	0.00453	0.9517		0.9766	-0.00188	-0.00016	-0.00102
s__Paraeggerthella_hominis	0.00141	0.001	0.00207	0.00192	0.02812		0.08273	-0.00099	-0.00032	-0.00066
s__Listeria_welshimeri	0.00125	0.00136	0.00222	0.00342	0.2498		0.3911	-0.00156	-0.00039	-0.00097
s__Lutispora_thermophila	0.00152	0.00113	0.00195	0.00148	0.04983		0.1233	-0.00075	-0.00014	-0.00043
s__Lactobacillus_jensenii	0.00172	0.00162	0.00175	0.00175	0.821		0.8773	-0.0004	0.00037	-3e-05
s__Streptococcus_gallinaceus	0.00147	0.00129	0.00199	0.00177	0.00716		0.03344	-0.00088	-0.00019	-0.00053
s__Collinsella_sp._AF16-8	0.00179	0.00437	0.00167	0.00194	0.3982		0.5233	-0.00058	0.00096	0.00013
s__Blautia_sp._MSK.20.85	0.00179	0.00151	0.00167	0.00149	0.613		0.7158	-0.00023	0.00046	0.00011
s__Providencia_rettgeri	0.00206	0.00272	0.0014	0.0009	0.5164		0.6344	0.00023	0.00118	0.00065
s__Tomitella_sp.	0.00247	0.00468	0.00098	0.00122	0.00234		0.01473	0.00077	0.00232	0.00149
s__Ruminococcus_sp._AF24-32LB	0.00223	0.00475	0.00122	0.00129	0.5027		0.6211	0.00024	0.00182	0.00101
s__Candidatus_Paceibacterota_bacterium	0.00151	0.00127	0.00194	0.00243	0.2338		0.373	-0.00085	-4.99e-06	-0.00043
s__Anaerobium_acetethylicum	0.00216	0.0031	0.00128	0.00147	0.3511		0.4751	0.00037	0.00148	0.00088
s__Candidatus_Limiplasma_sp.	0.00181	0.0028	0.00163	0.00193	0.3743		0.4982	-0.00031	0.00072	0.00018
s__Tessaracoccus_sp._OH4464_COT-324	0.00164	0.00132	0.00178	0.00322	0.02319		0.07436	-0.00076	0.00037	-0.00014
s__Bacteroides_sp._CAG:875	0.0018	0.00687	0.00163	0.00647	0.00901		0.03866	-0.00135	0.0017	0.00017
s__Brachybacterium_avium	0.0026	0.00496	0.00082	0.00142	0.00015		0.00197	0.00099	0.00258	0.00178
s__Myoviridae_sp._ctBZY1	0.00157	0.0018	0.00185	0.00202	0.1703		0.295	-0.00072	0.00015	-0.00028
s__Lachnoanaerobaculum_gingivalis	0.00161	0.00204	0.00181	0.00189	0.2444		0.385	-0.00066	0.00027	-0.0002
s__Clostridium_fessum	0.0017	0.00191	0.00172	0.00229	0.125		0.2384	-0.00053	0.00044	-2e-05
s__Janibacter_sp._HTCC2649	0.00213	0.00549	0.00129	0.00274	0.5302		0.6467	-5e-05	0.00195	0.00084
s__Acinetobacter_kookii	0.00012	0.00052	0.0033	0.01919	0.1898		0.3189	-0.0065	-0.00042	-0.00317
s__Lachnoclostridium_sp._An196	0.00204	0.00521	0.00137	0.00136	0.2235		0.3606	-6e-05	0.00161	0.00067
s__Bianquea_renquensis	0.00181	0.00206	0.0016	0.00141	0.4834		0.6033	-0.00018	0.00064	0.00022
s__Erysipelothrix_piscisicarius	0.00089	0.0014	0.00252	0.00463	0.00043		0.00427	-0.00243	-0.00085	-0.00163
s__Candidatus_Mediterraneibacter_faecavium	0.00185	0.00182	0.00156	0.0014	0.2945		0.4431	-7e-05	0.00069	0.00029
s__Riemerella_anatipestifer	0.00209	0.00336	0.00131	0.00184	0.1195		0.231	0.00018	0.00144	0.00078
s__Acinetobacter_sp._ANC_4216	0.0001	0.00042	0.00329	0.01917	0.6345		0.7342	-0.00683	-0.00043	-0.00319
s__Candidatus_Olsenella_excrementavium	0.00214	0.00458	0.00125	0.00314	1e-05		0.00018	3e-05	0.00184	0.00088
s__Oribacterium_sp._NK2B42	0.0021	0.00363	0.00128	0.00115	0.3395		0.4632	0.00026	0.00152	0.00082
s__Anaerococcus_sp._mt242	0.00096	0.00191	0.00243	0.00438	0.00568		0.02807	-0.00227	-0.00074	-0.00147
s__Lawsonibacter_celer	0.00173	0.00379	0.00165	0.00252	0.00702		0.03288	-0.00068	0.00078	8e-05
s__Faecalibacillus_faecis	0.00175	0.00212	0.00163	0.00127	0.6351		0.7346	-0.00028	0.00056	0.00011
s__Tetragenococcus_koreensis	0.00248	0.00684	0.0009	0.00154	0.00028		0.00317	0.00067	0.00287	0.00158
s__Rhodococcus_sp._R1101	0.00254	0.01549	0.00084	0.00199	0.00328		0.01891	-0.0003	0.00477	0.0017
s__Clostridium_sp._AM25-23AC	0.00151	0.00159	0.00186	0.00215	0.4955		0.6143	-0.00077	0.0001	-0.00035
s__Clostridium_sp._JN-1	0.00096	0.00178	0.00241	0.00283	1.63e-10		2.84e-08	-0.00199	-0.00088	-0.00145
s__Brachybacterium_sp._sponge	0.0027	0.00558	0.00067	0.0012	3e-05		0.00062	0.00117	0.00302	0.00203
s__Ornithinicoccus_hortensis	0.00249	0.00451	0.00088	0.00161	0.00015		0.00193	0.00088	0.00239	0.0016
s__Dietzia_sp._UCD-THP	0.0022	0.00314	0.00116	0.00132	0.00125		0.00951	0.00053	0.00165	0.00103
s__Hanamia_sp.	0.0033	0.03813	5e-05	0.00021	0.04022		0.1089	1e-05	0.00963	0.00325
s__Sphingobacterium_thalpophilum	0.00334	0.03515	1e-05	5e-05	0.6684		0.7614	2e-05	0.01138	0.00333
s__Bacteroides_salyersiae	0.00192	0.00432	0.00143	0.00311	0.1726		0.2983	-0.00037	0.00141	0.00049
s__Clostridium_sp._C105KSO13	0.00179	0.00246	0.00155	0.00157	0.8303		0.8844	-0.00022	0.00076	0.00024
s__Feifania_hominis	0.00137	0.00296	0.00197	0.0026	6.8e-08		4.31e-06	-0.00123	8e-05	-0.00061
s__Blautia_sp._AM29-29	0.00193	0.00252	0.00141	0.00129	0.4572		0.5795	8e-05	0.00099	0.00052
s__Clostridium_sp._HBUAS56010	0.00176	0.00168	0.00158	0.00183	0.1592		0.2788	-0.00023	0.00057	0.00017
s__Rhizobium_wenxiniae	0.00314	0.03622	0.00019	0.00091	0.4982		0.617	-0.00017	0.00903	0.00295
s__Clostridium_sp._CX1	0.00138	0.00171	0.00195	0.00205	4e-05		0.00076	-0.001	-0.00014	-0.00057
s__Leucobacter_massiliensis	0.00208	0.00296	0.00125	0.0021	0.00332		0.01908	0.00026	0.00142	0.00083
s__Gordonia_sihwensis	0.00259	0.00501	0.00074	0.00114	0.0003		0.00329	0.00113	0.0027	0.00184
s__Bacillus_sp._FW1	0.00298	0.0105	0.00034	0.00163	0.04756		0.1189	0.00116	0.00456	0.00264
s__Dorea_sp._D27	0.00191	0.00221	0.00142	0.00113	0.5207		0.6381	0.00012	0.00089	0.00049
s__Lautropia_sp.	0.00205	0.00335	0.00127	0.00221	0.01268		0.04977	0.00014	0.00142	0.00077
s__Chroococcidiopsis_thermalis	0.00048	0.00195	0.00283	0.00986	1e-05		0.0003	-0.00418	-0.00096	-0.00235
s__Siphoviridae_sp._ctxBC2	0.00124	0.00142	0.00207	0.00278	0.01708		0.06038	-0.00136	-0.00034	-0.00083
s__Cutibacterium_avidum	0.00193	0.00397	0.00139	0.0009	0.1192		0.2305	-2e-05	0.00125	0.00054
s__Bacteroides_sp._AF27-10BH	0.00175	0.00213	0.00155	0.00138	0.8652		0.9117	-0.0002	0.00058	0.0002
s__Clostridium_omnivorum	0.00072	0.00076	0.00258	0.00399	8.66e-09		7.78e-07	-0.00254	-0.00124	-0.00186
s__Bacteroides_sp._OF04-15BH	0.00193	0.00462	0.00136	0.00348	0.1046		0.2082	-0.00031	0.00164	0.00057
s__Vibrio_sp._1456-1	0.00192	0.00321	0.00137	0.00205	0.6716		0.7639	-4e-05	0.0012	0.00054
s__Bacillus_sp._(in:_firmicutes)	0.00171	0.00228	0.00158	0.00146	0.861		0.9085	-0.00026	0.00058	0.00013
s__Escherichia_phage_AV103	0.00049	0.0007	0.0028	0.01136	0.03538		0.09825	-0.00436	-0.00077	-0.00231
s__Clostridium_bornimense	0.0014	0.00133	0.00188	0.00166	0.0032		0.01858	-0.00083	-0.00014	-0.00048
s__Hathewaya_proteolytica	0.00082	0.00129	0.00246	0.00292	5.89e-15		5.36e-12	-0.00217	-0.00114	-0.00164
s__Thermanaerovibrio_acidaminovorans	0.00111	0.00121	0.00217	0.00315	0.01361		0.05043	-0.00162	-0.00054	-0.00106
s__Paraclostridium_sp._AKS73	0.00072	0.00082	0.00255	0.0046	8.99e-07		4e-05	-0.00261	-0.00115	-0.00183
s__Leucobacter_tenebrionis	0.00199	0.00274	0.00128	0.00248	0.00243		0.01499	0.00012	0.00133	0.00071
s__Corynebacterium_sp._MSK039	0.00197	0.00444	0.0013	0.00537	0.04982		0.1233	-0.00052	0.00175	0.00066
s__Candidatus_Weimeria_bifida	0.00121	0.00172	0.00205	0.00216	2.86e-07		1e-05	-0.0013	-0.0004	-0.00084
s__Stutzerimonas_xanthomarina	0.00113	0.00085	0.00213	0.00211	0.00013		0.00176	-0.00137	-0.00066	-0.00101
s__Clostridium_sp._AF02-29	0.00195	0.00432	0.00131	0.00204	0.4661		0.5878	-0.0001	0.00147	0.00064
s__Kocuria_sp._ICS0012	0.00201	0.00337	0.00125	0.00172	0.04142		0.1115	0.00022	0.00141	0.00076
s__Listeria_innocua	0.00173	0.0028	0.00152	0.00188	0.7549		0.8286	-0.00033	0.00081	0.00022
s__Eggerthella_sp._AM16-19	0.00222	0.00405	0.00103	0.00196	0.01611		0.05771	0.00046	0.00192	0.00119
s__Melissococcus_sp._OM08-11BH	0.00237	0.0062	0.00089	0.00097	0.6687		0.7616	0.00051	0.00256	0.00148
s__Paracoccus_sp._Z118	0.00188	0.00429	0.00135	0.00236	0.2006		0.3321	-0.00022	0.00139	0.00053
s__Acidilutibacter_cellobiosedens	0.00087	0.00088	0.00236	0.00342	4e-05		0.00074	-0.00205	-0.00092	-0.00149
s__Lentihominibacter_faecis	0.00214	0.00503	0.00109	0.00291	0.02547		0.07658	0.0002	0.00206	0.00105
s__Clostridium_cellulovorans	0.00099	0.00125	0.00223	0.00209	5.56e-08		3.69e-06	-0.00166	-0.00086	-0.00125
s__Clostridium_polyendosporum	0.00093	0.00107	0.00229	0.00239	1.28e-07		1e-05	-0.00178	-0.00096	-0.00136
s__Glutamicibacter_sp._V16R2B1	0.0028	0.01039	0.00042	0.00088	0.6134		0.7162	0.00096	0.00407	0.00237
s__Corynebacterium_sp._HMSC073H12	0.00305	0.01481	0.00017	0.00034	1.49e-07		1e-05	0.00075	0.00561	0.00288
s__Massilicoli_timonensis	0.00191	0.00481	0.00131	0.00162	0.1162		0.2261	-8e-05	0.0015	0.0006
s__Fournierella_sp._CML151	0.00182	0.00176	0.00139	0.00117	0.1133		0.2219	0.00012	0.00078	0.00043
s__Aestuariimicrobium_sp._p3-SID1156	0.00144	0.00247	0.00177	0.00341	0.6726		0.7647	-0.00099	0.00033	-0.00032
s__Candidatus_Mediterraneibacter_vanvlietii	0.00176	0.00258	0.00145	0.00162	0.1308		0.2469	-0.00015	0.00077	0.0003
s__Enterorhabdus_sp._P55	0.00198	0.00282	0.00123	0.00152	0.09923		0.2001	0.00027	0.00132	0.00075
s__Ornithinimicrobium_humiphilum	0.00218	0.00553	0.00102	0.00288	0.00054		0.00515	0.00025	0.00216	0.00115
s__Moraxella_catarrhalis	0.00065	0.00124	0.00255	0.00489	0.00052		0.00499	-0.00269	-0.00112	-0.00191
s__Clostridium_phage_vB_CpeS-17DYC	0.0002	0.0011	0.003	0.00969	0.00011		0.00151	-0.00451	-0.00125	-0.0028
s__Anaerosphaera_sp.	0.00071	0.00186	0.00248	0.00494	0.00028		0.00317	-0.00266	-0.00104	-0.00177
s__Paenibacillus_polymyxa	0.00143	0.00107	0.00176	0.00142	0.01483		0.05399	-0.00062	-6e-05	-0.00032
s__Blautia_sp._MSJ-9	0.00179	0.00278	0.00139	0.0012	0.8256		0.8808	-4e-05	0.00092	0.0004
s__Eubacterium_maltosivorans	0.00149	0.00162	0.00169	0.00163	0.1969		0.3276	-0.00053	0.00018	-0.0002
s__Clostridium_sp._MCC353	0.00185	0.00292	0.00133	0.00138	0.7438		0.8204	1.55e-06	0.0011	0.00052
s__Corynebacterium_sp._HMSC11E11	0.00221	0.00414	0.00097	0.00145	0.00027		0.00302	0.0006	0.00195	0.00124
s__Megasphaera_hexanoica	0.00184	0.00169	0.00134	0.00134	0.01453		0.05314	0.00017	0.00085	0.00051
s__Leucobacter_zeae	0.00189	0.0027	0.00128	0.00276	0.00499		0.02534	-5e-05	0.00121	0.00061
s__Brevibacterium_sp._2SA	0.00269	0.00855	0.00048	0.00088	0.00994		0.04152	0.00099	0.00372	0.00221
s__Acinetobacter_sp._ANC_5600	0.00099	0.0073	0.00218	0.01919	0.697		0.7841	-0.00499	0.00139	-0.00119
s__Dietzia_sp._111N12-1	0.00204	0.00318	0.00113	0.00129	0.1358		0.2541	0.0004	0.00146	0.00091
s__Klebsiella_aerogenes	0.00198	0.00434	0.00118	0.00174	0.76		0.8325	0.00011	0.0016	0.0008
s__Thermanaerosceptrum_fracticalcis	0.00186	0.00471	0.00129	0.00298	0.00682		0.03216	-0.00027	0.00146	0.00057
s__Peptoniphilus_faecalis	0.00063	0.00127	0.00252	0.00511	1.21e-06		4e-05	-0.00278	-0.00108	-0.00189
s__Blautia_intestinalis	0.00171	0.00153	0.00144	0.0011	0.4195		0.5426	-5e-05	0.00058	0.00027
s__Lactobacillus_sp._ESL0677	0.00135	0.00159	0.0018	0.00669	5e-05		0.0008	-0.00163	0.00055	-0.00046
s__Paludibacter_sp.	0.00156	0.0053	0.00157	0.00539	0.7793		0.8464	-0.00119	0.00117	-1e-05
s__Enterocloster_sp._HCN-30185	0.0019	0.00319	0.00123	0.00158	0.08792		0.1837	0.0001	0.00126	0.00066
s__Neobacillus_bataviensis	0.00182	0.00343	0.0013	0.00241	0.0953		0.1953	-0.00013	0.00124	0.00052
s__Peptoniphilus_ovalis	0.00085	0.00246	0.00227	0.00454	0.00529		0.02662	-0.00225	-0.0006	-0.00142
s__Abiotrophia_defectiva	0.00096	0.00067	0.00216	0.00315	9e-05		0.00136	-0.00179	-0.00073	-0.0012
s__Actinomyces_capricornis	0.00128	0.00114	0.00184	0.00276	0.9168		0.9495	-0.00108	-0.00012	-0.00056
s__Anaerovorax_odorimutans	0.00184	0.00268	0.00128	0.00164	0.6687		0.7616	4e-05	0.0011	0.00056
s__Romboutsia_sp._1001713B170207_170306_H8	0.00115	0.00127	0.00197	0.00242	9e-05		0.00132	-0.00126	-0.00037	-0.00082
s__Dorea_sp._AM10-31	0.00187	0.00224	0.00125	0.00105	0.01103		0.04466	0.00024	0.00102	0.00062
s__Dietzia_natronolimnaea	0.00206	0.00293	0.00106	0.00118	0.00473		0.02435	0.00051	0.00159	0.001
s__Clostridium_sp._JS66	0.00111	0.00126	0.00201	0.00224	1.37e-07		1e-05	-0.00131	-0.00052	-0.0009
s__Urinicoccus_massiliensis	0.00078	0.0017	0.00232	0.00483	0.03188		0.09067	-0.00242	-0.00077	-0.00154
s__Gordonia_sp._PP30	0.00231	0.00341	0.00079	0.00113	1e-05		0.00025	0.00099	0.00214	0.00152
s__Microbacterium_sp._YJN-G	0.00176	0.00273	0.00133	0.0025	0.00074		0.0064	-0.00018	0.00107	0.00043
s__Candidatus_Blautia_merdigallinarum	0.00211	0.00397	0.00098	0.0011	0.1892		0.3181	0.00051	0.00185	0.00113
s__Schnuerera_ultunensis	0.00108	0.00091	0.00202	0.00157	4.5e-08		3.08e-06	-0.00123	-0.00063	-0.00094
s__Gamaleyavirus_Bp4	0.00255	0.01412	0.00053	0.00144	0.09441		0.1939	8e-05	0.00458	0.00203
s__Peptostreptococcus_sp._D1	0.00094	0.00095	0.00213	0.00284	1.56e-06		5e-05	-0.00171	-0.00075	-0.00119
s__Ruminococcus_sp._AM23-1LB	0.00193	0.00216	0.00114	0.00095	4e-05		0.00077	0.00043	0.00117	0.00079
s__Rothia_mucilaginosa	0.00174	0.00202	0.00132	0.0009	0.7998		0.8613	8e-05	0.00079	0.00042
s__Bacteroides_sp._ET336	0.00167	0.00358	0.0014	0.00342	0.09691		0.1974	-0.00056	0.00106	0.00026
s__Hoministercoradaptatus_ammoniilyticus	0.00172	0.00185	0.00134	0.00122	0.4797		0.6001	5e-05	0.00073	0.00038
s__Jeotgalicoccus_meleagridis	0.00245	0.0101	0.00062	0.00106	0.9942		1	0.00035	0.00359	0.00184
s__Eubacterium_limosum	0.00195	0.00481	0.00111	0.003	0.1549		0.2771	-4e-05	0.00185	0.00084
s__Iamia_sp.	0.0017	0.00329	0.00136	0.00501	0.00042		0.0042	-0.00064	0.00132	0.00034
s__Veillonella_sp._AF42-16	0.00255	0.01071	0.00051	0.00084	0.3635		0.4877	0.00047	0.00391	0.00205
s__Citrobacter_sp._MGH_55	0.00179	0.00313	0.00126	0.00197	0.6097		0.7129	-2e-05	0.00115	0.00053
s__Glaesserella_parasuis	0.00116	0.00278	0.0019	0.0053	0.0432		0.1136	-0.00173	0.00018	-0.00074
s__Schaalia_vaccimaxillae	0.00145	0.00111	0.00161	0.0015	0.9612		0.9829	-0.00046	0.00013	-0.00016
s__Weissella_cibaria	0.00122	0.00294	0.00184	0.00532	0.5198		0.6373	-0.00159	0.0003	-0.00062
s__Candidatus_Dietzia_intestinipullorum	0.00206	0.00258	0.00099	0.0012	7e-05		0.00105	0.00064	0.00154	0.00107
s__Gottschalkia_acidurici	0.00136	0.00178	0.00169	0.00206	0.03291		0.09294	-0.00075	9e-05	-0.00032
s__Brotonthovivens_ammoniilytica	0.00154	0.00173	0.00152	0.00131	0.699		0.7858	-0.00031	0.00037	2e-05
s__Desulfovibrio_sp.	0.00152	0.00267	0.00152	0.00186	0.00277		0.01667	-0.0005	0.00051	-3.65e-06
s__Dietzia_sp._PP-33	0.00193	0.00271	0.00112	0.00127	0.00346		0.01968	0.00033	0.00131	0.00081
s__Kocuria_tytonis	0.00157	0.00373	0.00148	0.00269	0.7993		0.8609	-0.00064	0.00094	9e-05
s__Salinicoccus_halodurans	0.00245	0.01034	0.00059	0.00101	0.9295		0.9596	0.00044	0.00366	0.00186
s__Gemella_haemolysans	0.00098	0.00128	0.00206	0.00259	1.73e-09		2.09e-07	-0.00157	-0.00059	-0.00107
s__Ruminococcus_sp._AF46-10NS	0.00189	0.00173	0.00115	0.00134	2e-05		0.00037	0.00035	0.00107	0.00074
s__Streptococcus_phocae	0.00099	0.00109	0.00205	0.00227	1.1e-08		9.41e-07	-0.00148	-0.00065	-0.00106
s__Bacteroides_fluxus	0.00152	0.00372	0.00151	0.00335	0.09362		0.1927	-0.0008	0.00085	1e-05
s__Capsaspora_owczarzaki	0.00299	0.01865	4e-05	5e-05	1.73e-06		6e-05	0.00057	0.00635	0.00296
s__Clostridium_phage_CPQ4	0.0002	0.00079	0.00283	0.00918	0.8085		0.868	-0.00417	-0.00134	-0.00263
s__Candidatus_Blautia_intestinigallinarum	0.00127	0.00175	0.00176	0.00245	0.0259		0.07756	-0.00097	-3e-05	-0.00049
s__Clostridium_kluyveri	0.00156	0.00208	0.00147	0.00148	0.07545		0.1689	-0.0003	0.00047	9e-05
s__Microbacterium_suwonense	0.00182	0.00271	0.0012	0.00207	0.00053		0.00505	9e-05	0.00115	0.00062
s__Candidatus_Desulfosporosinus_infrequens	0.00088	0.00096	0.00214	0.00312	0.00217		0.01411	-0.00181	-0.00073	-0.00126
s__Janibacter_sp._DB-40	0.0026	0.00475	0.00041	0.00055	5.64e-07		2e-05	0.00151	0.003	0.00219
s__Brachybacterium_sp._HMSC06H03	0.00243	0.00561	0.00058	0.00101	0.00053		0.00505	0.00099	0.0028	0.00185
s__Nostocoides_australiense	0.00219	0.00676	0.00082	0.00169	0.00379		0.02114	0.00035	0.00264	0.00137
s__Candidatus_Megamonas_gallistercoris	0.00129	0.0017	0.00172	0.00466	0.00172		0.01191	-0.00128	0.00032	-0.00044
s__Candidatus_Faecousia_intestinigallinarum	0.00222	0.00581	0.00079	0.00172	0.5408		0.656	0.00047	0.00248	0.00142
s__Jingyaoa_shaoxingensis	0.00169	0.00163	0.00132	0.0011	0.2087		0.3423	5e-05	0.00068	0.00037
s__Tessaracoccus_sp._SD287	0.00168	0.00283	0.00133	0.00254	0.1517		0.2761	-0.00024	0.00097	0.00035
s__Gordonia_shandongensis	0.00226	0.00402	0.00074	0.00115	0.00301		0.01779	0.00088	0.00228	0.00152
s__Latilactobacillus_curvatus	0.0016	0.00145	0.0014	0.00159	0.02821		0.08294	-0.00015	0.00055	0.00019
s__Janibacter_sp._CX7	0.00253	0.0056	0.00047	0.00103	5.15e-07		2e-05	0.00124	0.0031	0.00207
s__Streptococcus_macacae	0.00138	0.00131	0.00162	0.00164	0.7178		0.8003	-0.0006	0.0001	-0.00024
s__Bacteroides_sp._An19	0.00133	0.00268	0.00165	0.0035	0.2052		0.3378	-0.001	0.00039	-0.00032
s__Chaetfec_virus_UA24_144	0.00134	0.00462	0.00164	0.00661	0.7801		0.847	-0.00159	0.00096	-0.0003
s__Mobilicoccus_massiliensis	0.00103	0.00218	0.00195	0.00534	0.01222		0.04828	-0.00197	-0.00012	-0.00093
s__Serratia_marcescens	0.00182	0.00242	0.00116	0.00154	0.02368		0.07436	0.00021	0.00117	0.00066
s__Rhodococcus_rhodochrous	0.00228	0.01245	0.0007	0.00087	0.8029		0.8635	0.00016	0.00399	0.00159
s__Bacteroides_sp._CAG:714	0.00128	0.00307	0.0017	0.00324	0.3078		0.4437	-0.0011	0.00032	-0.00041
s__Suilimivivens_sp.	0.00168	0.0027	0.0013	0.00157	0.2006		0.3321	-0.0001	0.00088	0.00038
s__Bifidobacterium_margollesii	0.00165	0.00173	0.00132	0.00169	0.01344		0.05043	-5e-05	0.00073	0.00033
s__Criibacterium_bergeronii	0.0009	0.00089	0.00207	0.00356	0.00021		0.00254	-0.00184	-0.00068	-0.00118
s__Bacteroides_heparinolyticus	0.00158	0.00469	0.00139	0.00357	0.126		0.2398	-0.00075	0.0012	0.00018
s__Rummeliibacillus_sp._SL167	0.0028	0.00923	0.00016	0.00069	0.05252		0.1283	0.00131	0.00432	0.00264
s__Bifidobacterium_minimum	0.00152	0.00202	0.00144	0.00192	0.4507		0.5738	-0.00035	0.00054	9e-05
s__Clostridium_sp._DSM_8431	0.00088	0.00136	0.00208	0.00256	1.97e-09		2.34e-07	-0.00164	-0.00073	-0.0012
s__Tepidibacter_formicigenes	0.00127	0.0017	0.00169	0.00204	0.03363		0.09441	-0.00086	-3e-05	-0.00042
s__Virgibacillus_sp.	0.00223	0.00714	0.00073	0.00084	0.0055		0.02745	0.00051	0.00277	0.0015
s__Candidatus_Choladousia_intestinavium	0.00169	0.00164	0.00127	0.0013	0.05811		0.1373	7e-05	0.00076	0.00041
s__Coprobacter_fastidiosus	0.00146	0.00195	0.0015	0.00191	0.6257		0.7266	-0.00047	0.00041	-4e-05
s__Lachnoclostridium_edouardi	0.00112	0.0013	0.00184	0.00278	0.04493		0.1139	-0.00125	-0.00027	-0.00073
s__Anaerobranca_gottschalkii	0.00158	0.00177	0.00138	0.00195	0.05758		0.1364	-0.00022	0.00065	0.0002
s__Leclercia_adecarboxylata	0.00196	0.00519	0.00099	0.00152	0.6004		0.7047	0.00017	0.00196	0.00098
s__Enterococcus_sp._HY326	0.00101	0.00134	0.00194	0.00272	0.02928		0.08551	-0.00143	-0.00044	-0.00093
s__Desulfosporosinus_sp.	0.00195	0.00253	0.00099	0.00076	0.2565		0.3981	0.00056	0.00138	0.00096
s__Bacillus_wiedmannii	0.00171	0.00286	0.00124	0.00113	0.421		0.5441	-1e-05	0.001	0.00047
s__Achromobacter_xylosoxidans	0.00164	0.00255	0.0013	0.0016	0.3895		0.5139	-0.00013	0.00083	0.00034
s__Priestia_sp.	0.00201	0.00889	0.00092	0.00104	0.2307		0.3691	1e-05	0.00274	0.00109
s__Granulicatella_sp.	0.00135	0.00099	0.00158	0.00163	1		1	-0.00055	6e-05	-0.00023
s__Staphylococcus_xylosus	0.00219	0.00854	0.00073	0.00115	0.2224		0.3592	0.00024	0.003	0.00147
s__Paracoccus_solventivorans	0.0017	0.00333	0.00122	0.00209	0.2985		0.4437	-0.00012	0.00121	0.00048
s__Clostridium_sp._Marseille-Q2269	0.00089	0.00153	0.00203	0.00259	4.06e-07		2e-05	-0.00165	-0.00064	-0.00115
s__Pseudonocardia_sp.	0.00184	0.00254	0.00107	0.00133	0.00102		0.00817	0.00033	0.00121	0.00077
s__Streptococcus_sp._HF-1907	0.00131	0.00113	0.0016	0.00151	0.3402		0.4639	-0.00062	1e-05	-0.0003
s__Bowdeniella_nasicola	0.00113	0.00107	0.00178	0.00577	0.03979		0.108	-0.00175	0.00011	-0.00065
s__Candidatus_Mediterraneibacter_stercoripullorum	0.00172	0.00182	0.00119	0.00088	0.4605		0.5824	0.00021	0.00089	0.00053
s__Salinicoccus_roseus	0.00219	0.00725	0.00072	0.00098	0.7278		0.8079	0.00048	0.00282	0.00147
s__Propioniciclava_sp.	0.00177	0.00256	0.00113	0.00154	0.01804		0.06255	0.00017	0.00112	0.00064
s__Actinomyces_culturomici	0.00141	0.00108	0.00149	0.00142	0.5181		0.6359	-0.00036	0.00018	-8e-05
s__Candidatus_Hakubella_thermalkaliphila	0.00191	0.00254	0.00098	0.00136	4.34e-06		0.00013	0.00048	0.00143	0.00093
s__Odoribacter_sp.	0.00127	0.00231	0.00162	0.00309	0.3322		0.4557	-0.0009	0.00028	-0.00034
s__Brachybacterium_sp._YJGR34	0.00214	0.00377	0.00075	0.00113	0.00355		0.02007	0.00075	0.00206	0.00139
s__Dysgonomonas_sp._520	0.00122	0.00369	0.00166	0.00454	0.3554		0.4796	-0.00135	0.00048	-0.00044
s__Alkalibaculum_bacchi	0.00116	0.00134	0.00172	0.00194	0.00061		0.00563	-0.00096	-0.00018	-0.00057
s__Macrococcus_sp._S115	0.00097	0.00176	0.0019	0.00536	0.471		0.5922	-0.00189	-0.00012	-0.00093
s__Vagococcus_sp._DIV0080	0.0013	0.00152	0.00157	0.00204	0.454		0.5764	-0.00068	0.00012	-0.00028
s__Candidatus_Nomurabacteria_bacterium	0.00161	0.00259	0.00126	0.00262	0.00595		0.02899	-0.00024	0.00089	0.00034
s__Corynebacterium_bovis	0.00176	0.003	0.00111	0.00374	0.07523		0.1686	-0.00015	0.0014	0.00066
s__Aequitasia_blattaphilus	0.00153	0.00241	0.00133	0.00136	0.1513		0.2755	-0.0002	0.00069	0.0002
s__Cuneatibacter_sp.	0.00135	0.00154	0.00152	0.00171	0.2783		0.4244	-0.00056	0.00017	-0.00017
s__Oceanobacillus_sp.	0.00159	0.00473	0.00127	0.00203	0.00987		0.04132	-0.00041	0.00124	0.00032
s__Streptococcus_massiliensis	0.00106	0.00086	0.0018	0.00233	0.05829		0.1376	-0.00114	-0.00035	-0.00074
s__Clostridium_aestuarii	0.00071	0.00134	0.00215	0.00299	7.44e-10		1e-07	-0.00194	-0.00092	-0.00145
s__Streptococcus_marmotae	0.00129	0.00126	0.00157	0.00161	0.5355		0.6514	-0.00059	4e-05	-0.00027
s__Candidatus_Mediterraneibacter_pullistercoris	0.00144	0.00146	0.00141	0.0013	0.9676		0.9872	-0.00026	0.00034	4e-05
s__Acinetobacter_sp._YH12041	0.0004	0.00189	0.00245	0.01407	0.03204		0.09104	-0.00468	-8e-05	-0.00205
s__Staphylococcus_felis	0.00186	0.00389	0.00099	0.00149	0.5031		0.6213	0.00027	0.00158	0.00086
s__Natranaerovirga_pectinivora	0.00094	0.00196	0.0019	0.00309	0.00048		0.00471	-0.00154	-0.00033	-0.00097
s__Bifidobacterium_callitrichos	0.00153	0.00179	0.00131	0.00123	0.7865		0.8517	-0.0001	0.00059	0.00022
s__Vagococcus_elongatus	0.00121	0.00162	0.00163	0.00227	0.5894		0.6955	-0.00085	-3.2e-06	-0.00042
s__Candidatus_Merdenecus_merdavium	0.00135	0.00134	0.00149	0.00141	0.1132		0.2217	-0.00045	0.00019	-0.00013
s__Paraprevotella_sp.	0.00148	0.00293	0.00135	0.00306	0.05732		0.1359	-0.00057	0.00078	0.00014
s__Paenarthrobacter_sp.	0.00188	0.00281	0.00095	0.00107	0.00825		0.03609	0.00049	0.00142	0.00093
s__Rummeliibacillus_stabekisii	0.00213	0.00695	0.0007	0.00332	0.08718		0.1826	0.00026	0.0027	0.00143
s__Acinetobacter_sp._YH16038	0.00037	0.00174	0.00245	0.01417	0.3336		0.4571	-0.0047	-9e-05	-0.00208
s__Anaeromicrobium_sediminis	0.00158	0.00572	0.00124	0.00193	0.01377		0.05091	-0.00054	0.0015	0.00034
s__Lysinibacillus_alkalisoli	0.00219	0.00649	0.00063	0.00208	0.6528		0.7487	0.0006	0.00277	0.00157
s__Candidatus_Limivicinus_sp.	0.00151	0.00285	0.00131	0.00186	0.9581		0.9811	-0.00034	0.00079	0.00019
s__Candidatus_Mediterraneibacter_guildfordensis	0.00166	0.00195	0.00116	0.00091	0.2225		0.3593	0.00014	0.00088	0.0005
s__Hominiventricola_filiformis	0.00114	0.00148	0.00167	0.00211	0.00056		0.0053	-0.00095	-0.00012	-0.00052
s__Faecalibacterium_duncaniae	0.00128	0.00133	0.00152	0.00129	0.0361		0.09984	-0.00053	8e-05	-0.00024
s__Tessaracoccus_massiliensis	0.00156	0.00202	0.00124	0.00151	0.1959		0.3264	-6e-05	0.00072	0.00033
s__Bacillus_niameyensis	0.00248	0.00804	0.00032	0.00108	0.5996		0.7041	0.00094	0.00344	0.00217
s__Eubacterium_sp._An11	0.00147	0.00164	0.00133	0.00111	0.4719		0.5927	-0.00019	0.00045	0.00013
s__Pseudoflavonifractor_sp.	0.00181	0.00321	0.00098	0.00177	0.05686		0.1352	0.00026	0.00143	0.00083
s__Brachyspira_aalborgi	0.00054	0.00113	0.00225	0.00447	0.00022		0.00266	-0.00255	-0.00095	-0.00171
s__Paracoccus_lichenicola	0.00157	0.00293	0.00122	0.00226	0.1233		0.2361	-0.00019	0.00095	0.00035
s__Enterobacter_roggenkampii	0.00169	0.00513	0.0011	0.00135	0.00333		0.01914	-0.00017	0.0015	0.00059
s__Frigoribacterium_sp._9N	0.00187	0.00247	0.00091	0.00204	1.03e-09		1.36e-07	0.00046	0.00145	0.00096
s__Brevibacterium_sp._HMSC24B04	0.00209	0.00423	0.0007	0.0016	0.00226		0.01459	0.0007	0.00217	0.00139
s__Canhaevirus_faecalis	0.00162	0.00182	0.00116	0.00198	0.00022		0.00267	4e-05	0.00089	0.00046
s__Luteipulveratus_sp._YIM_133132	0.00158	0.00356	0.0012	0.00279	0.3796		0.5039	-0.00034	0.00115	0.00038
s__Paenibacillus_sp._GM1FR	0.00179	0.00232	0.00099	0.00146	0.00063		0.00572	0.00037	0.00121	0.0008
s__Paraclostridium_sp._AKS81	0.00128	0.00153	0.0015	0.00174	0.1358		0.2541	-0.0006	0.00016	-0.00021
s__Urinicoccus_timonensis	0.00086	0.00169	0.00191	0.00317	0.00878		0.03787	-0.00159	-0.00048	-0.00105
s__Candidatus_Riflebacteria_bacterium	0.00077	0.00098	0.002	0.00356	0.1367		0.2553	-0.00185	-0.00063	-0.00123
s__Yimella_sp._RIT_621	0.00148	0.00332	0.00129	0.00303	0.9628		0.984	-0.00056	0.00096	0.0002
s__Candidatus_Arthromitus_sp._SFB-rat-Yit	0.00162	0.00179	0.00115	0.00192	0.00034		0.00365	4e-05	0.0009	0.00047
s__Myoviridae_sp._ctkfK18	0.00143	0.00279	0.00134	0.00197	0.4673		0.5888	-0.00046	0.00065	8e-05
s__Brachybacterium_muris	0.0015	0.0025	0.00127	0.00235	0.3338		0.4574	-0.00032	0.00077	0.00023
s__Bathymodiolus_azoricus_thioautotrophic_gill_symbiont	0.00064	0.00155	0.00213	0.00435	0.00081		0.00682	-0.00221	-0.00077	-0.00149
s__Brevibacillus_centrosporus	0.00175	0.0015	0.00101	0.0015	2.01e-08		1.56e-06	0.00038	0.00109	0.00074
s__Brevibacterium_senegalense	0.00202	0.00339	0.00074	0.00152	2.73e-08		2.03e-06	0.00074	0.00191	0.00128
s__Escherichia_sp._HH091_1A	0.00154	0.00274	0.00122	0.00194	0.9379		0.9661	-0.00022	0.00088	0.00031
s__Helcococcus_kunzii	0.0012	0.00161	0.00155	0.00194	0.00063		0.00575	-0.00075	5e-05	-0.00035
s__Peptoniphilus_sp._DNF00840	0.00057	0.00136	0.00218	0.00433	5e-05		0.00086	-0.00233	-0.00094	-0.0016
s__Bifidobacterium_aquikefiri	0.00102	0.00071	0.00172	0.00137	1.07e-06		4e-05	-0.00095	-0.00047	-0.0007
s__Caecibacteroides_pullorum	0.00134	0.00372	0.0014	0.00317	0.7277		0.8079	-0.00083	0.00081	-6e-05
s__Clostridium_sp._27_14	0.00071	0.00129	0.00203	0.00549	5e-05		0.00078	-0.00231	-0.00057	-0.00132
s__Clostridium_sp._19966	0.00091	0.00202	0.00182	0.00227	6.24e-08		4.03e-06	-0.00139	-0.00042	-0.0009
s__Dorea_sp._OM07-5	0.00117	0.0018	0.00156	0.00265	0.08225		0.1756	-0.0009	0.00014	-0.00039
s__Collinsella_sp._AM09-41	0.00127	0.00302	0.00146	0.00221	9.76e-08		1e-05	-0.0008	0.00041	-0.00019
s__Clostridium_sp._001	0.00095	0.00106	0.00178	0.00175	5.84e-07		3e-05	-0.00115	-0.00053	-0.00083
s__Negativicoccus_succinicivorans	0.00135	0.00165	0.00138	0.00111	0.01312		0.05043	-0.00036	0.00029	-3e-05
s__Crassaminicella_indica	0.00105	0.00104	0.00167	0.00164	2e-05		0.00044	-0.00094	-0.00032	-0.00062
s__Leucobacter_chromiisoli	0.00176	0.00246	0.00096	0.00155	0.00122		0.00932	0.00037	0.00125	0.0008
s__Dialister_invisus	0.00169	0.00425	0.00104	0.00115	0.1737		0.2994	-1e-05	0.00137	0.00065
s__Listeria_grayi	0.00136	0.00164	0.00136	0.0028	0.2493		0.3904	-0.00057	0.0005	6.01e-07
s__Eubacterium_sp._ER2	0.00157	0.00246	0.00114	0.00126	0.5483		0.6625	1e-05	0.00091	0.00043
s__Paenibacillus_odorifer	0.00092	0.00152	0.00179	0.00212	2e-05		0.00038	-0.00127	-0.00044	-0.00087
s__Vagococcus_intermedius	0.00137	0.00194	0.00134	0.00169	0.6489		0.7459	-0.00037	0.0005	3e-05
s__Lactovum_miscens	0.00142	0.00404	0.00129	0.00272	0.1428		0.2644	-0.00063	0.00095	0.00013
s__Shouchella_clausii	0.00186	0.00427	0.00084	0.00072	0.3497		0.4738	0.0004	0.00183	0.00102
s__Leucobacter_sp._wl10	0.00174	0.00233	0.00097	0.00192	0.00028		0.00317	0.00031	0.00124	0.00077
s__Tessaracoccus_flavus	0.00156	0.00232	0.00113	0.00195	0.05221		0.1278	-4e-05	0.00092	0.00043
s__Enterococcus_asini	0.00122	0.00127	0.00147	0.00192	0.6238		0.7251	-0.00062	9e-05	-0.00025
s__Citricoccus_sp.	0.00201	0.00947	0.00067	0.00121	0.125		0.2384	6e-05	0.00298	0.00134
s__Brachybacterium_alimentarium	0.00192	0.00346	0.00076	0.00112	0.00086		0.00712	0.0006	0.00173	0.00116
s__Escherichia_sp._KTE11	0.00155	0.00265	0.00113	0.00177	0.6153		0.7179	-0.0001	0.00093	0.00042
s__Eggerthia_catenaformis	0.00155	0.00409	0.00112	0.00114	1.11e-06		4e-05	-0.00022	0.00123	0.00043
s__Candidatus_Galacturonibacter_soehngenii	0.00155	0.00206	0.00112	0.00105	0.9295		0.9596	7e-05	0.00083	0.00042
s__Streptococcus_halichoeri	0.00108	0.00076	0.00158	0.00168	0.06361		0.1476	-0.00079	-0.00022	-0.0005
s__Anaerococcus_tetradius	0.00083	0.00165	0.00184	0.00352	0.00468		0.02415	-0.00168	-0.00042	-0.00101
s__Leucobacter_allii	0.00161	0.00238	0.00105	0.00223	0.00202		0.01335	2e-05	0.00104	0.00055
s__Vallitalea_sp._AN17-2	0.00178	0.00449	0.00088	0.00103	0.04444		0.1136	0.00025	0.00174	0.00091
s__Gudongella_sp.	0.00066	0.00148	0.002	0.00375	0.00058		0.00545	-0.00204	-0.00075	-0.00135
s__Anaerococcus_hydrogenalis	0.00081	0.00149	0.00185	0.00271	0.00185		0.01252	-0.00152	-0.00051	-0.00103
s__Rummeliibacillus_sp._TYF005	0.00242	0.00776	0.00024	0.00067	0.8439		0.8947	0.00104	0.00356	0.00218
s__Paraprevotella_xylaniphila	0.00129	0.0023	0.00136	0.00214	0.5311		0.6474	-0.00061	0.00043	-7e-05
s__Vagococcus_sp._CY52-2	0.00191	0.00483	0.00074	0.00088	0.4604		0.5824	0.0005	0.00199	0.00117
s__Trueperella_sp.	0.00184	0.00606	0.00081	0.00618	0.1795		0.3058	-0.0006	0.00235	0.00103
s__Eubacterium_plexicaudatum	0.00162	0.00197	0.00103	0.00124	0.02044		0.06876	0.00023	0.00098	0.00059
s__Candidatus_Butyricicoccus_avistercoris	0.00147	0.00216	0.00118	0.00124	0.1636		0.2853	-0.00011	0.00069	0.00029
s__Collinsella_sp._WCA1-178-WT-3_(M2)	0.00128	0.00166	0.00137	0.00138	0.5302		0.6467	-0.00044	0.00027	-8e-05
s__Clostridium_felsineum	0.001	0.00132	0.00164	0.00151	1e-05		0.00017	-0.00099	-0.00031	-0.00064
s__Corynebacterium_sp._321	0.00142	0.00394	0.00122	0.00666	0.09518		0.1951	-0.00124	0.00135	0.00019
s__Holdemanella_hominis	0.00139	0.00151	0.00125	0.00225	0.01493		0.05432	-0.0003	0.00056	0.00014
s__Thornevirus_SP15	3e-05	6e-05	0.0026	0.00856	1.93e-08		1.52e-06	-0.00406	-0.00141	-0.00257
s__Agathobaculum_butyriciproducens	0.0017	0.00422	0.00094	0.00101	0.1078		0.2131	0.00013	0.00157	0.00076
s__Clostridium_sp._YIM_B02555	0.00166	0.00299	0.00097	0.00076	0.8967		0.935	0.00025	0.00124	0.00069
s__Candidatus_Mediterraneibacter_faecipullorum	0.00142	0.0019	0.00121	0.00096	0.286		0.4334	-0.00013	0.00054	0.00021
s__Romboutsia_sp._13368	0.00109	0.00113	0.00154	0.00148	0.0075		0.03373	-0.00077	-0.00013	-0.00045
s__Podoviridae_sp._ctnCN2	0.00057	0.00174	0.00205	0.00421	6e-05		0.00102	-0.00228	-0.00074	-0.00148
s__Eubacterium_sp._TM05-53	0.00134	0.00164	0.00128	0.00147	0.6745		0.7663	-0.0003	0.00039	6e-05
s__Microbacterium_oxydans	0.00159	0.0022	0.00103	0.0013	0.02217		0.0733	0.00016	0.00101	0.00056
s__Prevotella_sp._CAG:891	0.00086	0.00174	0.00175	0.00491	0.7397		0.8173	-0.00177	-0.00015	-0.00089
s__Bacteroides_intestinalis	0.00146	0.00372	0.00116	0.0022	0.6181		0.7202	-0.00038	0.00105	0.0003
s__Brachybacterium_sp._FME24	0.00182	0.00261	0.00079	0.00102	0.01824		0.06296	0.00059	0.00148	0.00103
s__Cryptobacterium_sp._CAG:338	0.00151	0.00142	0.0011	0.0011	0.00989		0.04138	0.00015	0.00072	0.00041
s__Clostridium_taeniosporum	0.00106	0.00127	0.00155	0.00123	2.69e-06		8e-05	-0.00079	-0.00019	-0.00049
s__Clostridium_sp._D43t1_170807_H7	0.00124	0.00161	0.00136	0.00094	2e-05		0.00046	-0.0004	0.00015	-0.00012
s__Brachybacterium_sp._AG952	0.0021	0.00438	0.0005	0.00093	2.59e-06		8e-05	0.00093	0.00236	0.0016
s__Corynebacterium_liangguodongii	0.00198	0.00508	0.00062	0.00134	0.00011		0.00152	0.00062	0.00229	0.00135
s__Candidatus_Scatomonas_pullistercoris	0.0023	0.00308	0.0003	0.00042	3.26e-11		7.17e-09	0.00151	0.00252	0.002
s__Bifidobacterium_pluvialisilvae	0.00164	0.00241	0.00095	0.00092	0.2927		0.4411	0.0003	0.00114	0.00069
[truncated: 30,787 more rows]
